# Supplementary material for: Resuming work roles after injury in a low-income context: Multiple factors influencing the return to work outcomes
Source: PLoS One. 2024 Oct 23;19(10):e0308816. doi: 10.1371/journal.pone.0308816 (PMC11498707; doi:10.1371/journal.pone.0308816)
Supplement: S1 Dataset — (XLSX) [file pone.0308816.s002.xlsx]

## Sheet: Sheet1
UIC	Time_to_RTW_Week	Cat_RTW_New_SA	Cat_RTW_Status	Time_to_RTW_Categorical	Residence	Age_Categorised	Biological Sex	Education	Religion	Marital Status	Family within household	Days from injury to hospital admision	Length of hospital admission	Workrelatedness of the injury	Mechanism of injury	Body part injured	Multiple body part injured	Type/nature of the injury	Chronic illness	WHODAS Disability in two category	WHODAS Disability in Five category	WHODAS Disability Continous		Pre-injury Employer	Pre-injury Organizational Size	Pre-injury employemnt relationship	Compensation	Motivation to RTW	Stressor PhyEnvironment	Stressor_PhyEnergy	Stressor_Psychological	Stressor_Social
RTW233	52	Censored	No	Not RTW	Rural	> 39 years	Male	No formal schooling	Christianity	Widow		After a day and beyond	More than one week	Work-related	Assault and bullet	Extreamities	One body Part Injury	Fractures	Yes	Have some form of disability	Moderate restriction	22	Manual jobs	Self or family	Small and micro enteprises	Self-employed	No	No motivation	None	At least one stressor	None	At least one stressor
RTW239	52	Censored	No	Not RTW	Rural	</= 39 years	Female	High School	Muslim	Divorced	Only one person	After a day and beyond	More than one week	Work-related	Road traffic accident	Extreamities	One body Part Injury	Fractures	Yes	Have some form of disability	Moderate restriction	12	Manual jobs	Self or family	Small and micro enteprises	Self-employed	No	Have motivation	None	At least one stressor	None	At least one stressor
RTW391	52	Censored	No	Not RTW	Urban	</= 39 years	Male	Primary	Christianity	Single	Only one person	On the same day	More than one week	Not work-related	Road traffic accident	Extreamities	One body Part Injury	Fractures	Yes	Have some form of disability	Sever restriction	27	Manual jobs	Self or family	Small and micro enteprises	Self-employed	No	No motivation	None	At least one stressor	None	At least one stressor
RTW587	52	Censored	No	Not RTW	Urban	> 39 years	Male	College and above	Christianity	Married	Only one person	On the same day	Up to one week	Work-related	Contact with external forces	Extreamities	One body Part Injury	Fractures	No	Have no disability	No significant restriction	3	Manual jobs	Private	Small and micro enteprises	Permanent	Yes	Have motivation	At least one stressor	At least one stressor	At least one stressor	At least one stressor
RTW509	52	Censored	No	Not RTW	Rural	> 39 years	Male	No formal schooling	Christianity	Single	Only one person	After a day and beyond	More than one week	Not work-related	Road traffic accident	Extreamities	One body Part Injury	Fractures	No	Have some form of disability	Sever restriction	34	Manual jobs	Private	Small and micro enteprises	Daily laborer	No	No motivation	At least one stressor	At least one stressor	At least one stressor	At least one stressor
RTW565	52	Censored	No	Not RTW	Urban	</= 39 years	Male	Primary	Christianity	Single	Only one person	On the same day	More than one week	Not work-related	Road traffic accident	Extreamities	One body Part Injury	Fractures	No	Have some form of disability	Mild restriction	11	Manual jobs	Private	Small and micro enteprises	Daily laborer	No	Have motivation	At least one stressor	None	None	At least one stressor
RTW343	52	Censored	No	Not RTW	Urban	> 39 years	Male	Primary	Christianity	Married	More than one person	On the same day	Up to one week	Work-related	Road traffic accident	Extreamities	One body Part Injury	Fractures	No	Have some form of disability	Sever restriction	34	Manual jobs	Self or family	Small and micro enteprises	Self-employed	No	Have motivation	None	At least one stressor	None	At least one stressor
RTW576	52	Censored	No	Not RTW	Urban	</= 39 years	Female	High School	Christianity	Single	More than one person	On the same day	Up to one week	Work-related	Contact with external forces	Extreamities	One body Part Injury	Fractures	Yes	Have some form of disability	Sever restriction	28	Manual jobs	Private	Small and micro enteprises	Permanent	No	No motivation	At least one stressor	At least one stressor	At least one stressor	At least one stressor
RTW008	52	Censored	No	Not RTW	Rural	</= 39 years	Male	Primary	Christianity	Married	More than one person	After a day and beyond	More than one week	Not work-related	Road traffic accident	Extreamities	One body Part Injury	Fractures	No	Have some form of disability	Sever restriction	30	Manual jobs	Self or family	Small and micro enteprises	Self-employed	No	No motivation	None	At least one stressor	None	At least one stressor
RTW107	52	Censored	No	Not RTW	Urban	</= 39 years	Female	Primary	Christianity	Single	More than one person	On the same day	More than one week	Not work-related	Road traffic accident	Extreamities	One body Part Injury	Fractures	No	Have some form of disability	Mild restriction	11	Manual jobs	Private	Small and micro enteprises	Temporary Contractual	No	Have motivation	None	None	None	None
RTW602	52	Censored	No	Not RTW	Urban	</= 39 years	Female	Primary	Christianity	Single	More than one person	On the same day	Up to one week	Work-related	Road traffic accident	Extreamities	One body Part Injury	Fractures	Yes	Have no disability	No significant restriction	5	Manual jobs	Private	Small and micro enteprises	Temporary Contractual	No	Have motivation	At least one stressor	At least one stressor	At least one stressor	At least one stressor
RTW084	52	Censored	No	Not RTW	Urban	</= 39 years	Female	College and above	Christianity	Married	More than one person	After a day and beyond	More than one week	Not work-related	Road traffic accident	Spine & bones of trunk	One body Part Injury	Fractures	No	Have some form of disability	Extreme restriction	39	Manual jobs	Self or family	Small and micro enteprises	Self-employed	No	No motivation	At least one stressor	None	At least one stressor	At least one stressor
RTW313	52	Censored	No	Not RTW	Urban	</= 39 years	Female	Primary	Christianity	Single	More than one person	On the same day	More than one week	Not work-related	Falling	Spine & bones of trunk	One body Part Injury	Fractures	Yes	Have some form of disability	Sever restriction	26	Manual jobs	Private	Small and micro enteprises	Temporary Contractual	No	No motivation	None	None	None	None
RTW052	52	Censored	No	Not RTW	Urban	> 39 years	Female	Primary	Christianity	Single	More than one person	On the same day	More than one week	Not work-related	Falling	Extreamities	One body Part Injury	Fractures	Yes	Have some form of disability	Sever restriction	25	Manual jobs	Government or Public	Small and micro enteprises	Temporary Contractual	No	Have motivation	At least one stressor	None	At least one stressor	None
RTW627	52	Censored	No	Not RTW	Rural	> 39 years	Female	No formal schooling	Christianity	Divorced	More than one person	On the same day	More than one week	Work-related	Falling	Extreamities	One body Part Injury	Fractures	No	Have some form of disability	Sever restriction	26	Manual jobs	Private	Small and micro enteprises	Daily laborer	No	Have motivation	None	None	At least one stressor	At least one stressor
RTW225	52	Censored	No	Not RTW	Urban	> 39 years	Female	Primary	Christianity	Widow	More than one person	On the same day	More than one week	Work-related	Falling	Extreamities	One body Part Injury	Fractures	Yes	Have some form of disability	Sever restriction	32	Manual jobs	Private	Medium and large enteprises	Daily laborer	No	No motivation	At least one stressor	None	None	At least one stressor
RTW639	52	Censored	No	Not RTW	Rural	</= 39 years	Female	Primary	Christianity	Married	More than one person	On the same day	Up to one week	Work-related	Assault and bullet	Head	Multiple body part	Fractures	Yes	Have some form of disability	Moderate restriction	20	Manual jobs	Private	Small and micro enteprises	Daily laborer	No	Have motivation	None	None	None	None
RTW289	52	Censored	No	Not RTW	Rural	</= 39 years	Male	High School	Christianity	Single	More than one person	On the same day	More than one week	Not work-related	Assault and bullet	Extreamities	Multiple body part	Fractures	No	Have some form of disability	Sever restriction	28	Manual jobs	Self or family	Small and micro enteprises	Self-employed	Yes	No motivation	At least one stressor	At least one stressor	At least one stressor	At least one stressor
RTW325	52	Censored	No	Not RTW	Urban	</= 39 years	Male	High School	Muslim	Married	More than one person	After a day and beyond	More than one week	Work-related	Road traffic accident	Extreamities	Multiple body part	Fractures	No	Have some form of disability	Sever restriction	27	Manual jobs	Private	Small and micro enteprises	Temporary Contractual	No	Have motivation	None	At least one stressor	None	At least one stressor
RTW530	52	Censored	No	Not RTW	Urban	</= 39 years	Male	High School	Christianity	Married	More than one person	After a day and beyond	More than one week	Work-related	Contact with external forces	Extreamities	One body Part Injury	Fractures	No	Have some form of disability	Moderate restriction	21	Manual jobs	Private	Medium and large enteprises	Permanent	No	Have motivation	At least one stressor	None	None	None
RTW040	52	Censored	No	Not RTW	Urban	</= 39 years	Male	Primary	Christianity	Single	More than one person	On the same day	More than one week	Work-related	Contact with external forces	Extreamities	One body Part Injury	Fractures	No	Have no disability	No significant restriction	0	Manual jobs	Private	Small and micro enteprises	Temporary Contractual	No	Have motivation	None	None	None	None
RTW356	52	Censored	No	Not RTW	Rural	</= 39 years	Male	Primary	Christianity	Single	More than one person	On the same day	Up to one week	Work-related	Road traffic accident	Extreamities	One body Part Injury	Fractures	No	Have some form of disability	Moderate restriction	13	Manual jobs	Private	Small and micro enteprises	Temporary Contractual	No	No motivation	None	At least one stressor	None	None
RTW637	52	Censored	No	Not RTW	Urban	</= 39 years	Male	Primary	Muslim	Married	More than one person	After a day and beyond	Up to one week	Not work-related	Road traffic accident	Extreamities	One body Part Injury	Fractures	No	Have some form of disability	Moderate restriction	16	Manual jobs	Self or family	Small and micro enteprises	Self-employed	No	Have motivation	At least one stressor	None	None	None
RTW294	52	Censored	No	Not RTW	Urban	> 39 years	Male	No formal schooling	Christianity	Divorced	More than one person	After a day and beyond	More than one week	Work-related	Falling	Extreamities	One body Part Injury	Fractures	No	Have some form of disability	Moderate restriction	20	Manual jobs	Self or family	Small and micro enteprises	Self-employed	No	Have motivation	None	None	None	None
RTW674	52	Censored	No	Not RTW	Urban	</= 39 years	Female	Primary	Christianity	Single	More than one person	On the same day	More than one week	Work-related	Falling	Extreamities	One body Part Injury	Fractures	No	Have some form of disability	Moderate restriction	19	Manual jobs	Government or Public	Small and micro enteprises	Permanent	No	Have motivation	At least one stressor	At least one stressor	None	At least one stressor
RTW259	52	Censored	No	Not RTW	Urban	</= 39 years	Male	High School	Muslim	Single	More than one person	After a day and beyond	More than one week	Work-related	Contact with external forces	Extreamities	One body Part Injury	Fractures	No	Have some form of disability	Moderate restriction	12	Manual jobs	Self or family	Small and micro enteprises	Self-employed	No	Have motivation	At least one stressor	None	At least one stressor	None
RTW451	52	Censored	No	Not RTW	Rural	</= 39 years	Male	High School	Christianity	Married	More than one person	After a day and beyond	More than one week	Work-related	Road traffic accident	Extreamities	One body Part Injury	Fractures	No	Have some form of disability	Moderate restriction	24	Manual jobs	Private	Small and micro enteprises	Permanent	Yes	No motivation	At least one stressor	None	At least one stressor	At least one stressor
RTW074	52	Censored	No	Not RTW	Urban	> 39 years	Female	High School	Christianity	Married	More than one person	On the same day	Up to one week	Not work-related	Road traffic accident	Extreamities	One body Part Injury	Fractures	Yes	Have no disability	No significant restriction	4	Manual jobs	Private	Small and micro enteprises	Permanent	Yes	Have motivation	None	None	None	None
RTW525	52	Censored	No	Not RTW	Urban	</= 39 years	Male	Primary	Muslim	Single	More than one person	On the same day	Up to one week	Not work-related	Road traffic accident	Extreamities	One body Part Injury	Fractures	Yes	Have some form of disability	Sever restriction	26	Manual jobs	Self or family	Small and micro enteprises	Self-employed	No	Have motivation	At least one stressor	At least one stressor	At least one stressor	At least one stressor
RTW429	52	Censored	No	Not RTW	Urban	</= 39 years	Female	Primary	Christianity	Married	More than one person	After a day and beyond	More than one week	Not work-related	Falling	Spine & bones of trunk	Multiple body part	Fractures	No	Have some form of disability	Mild restriction	8	Manual jobs	Self or family	Small and micro enteprises	Self-employed	No	Have motivation	None	At least one stressor	None	At least one stressor
RTW378	52	Censored	No	Not RTW	Urban	</= 39 years	Female	High School	Christianity	Widow	More than one person	After a day and beyond	More than one week	Not work-related	Falling	Extreamities	One body Part Injury	Fractures	No	Have some form of disability	Sever restriction	27	Manual jobs	Self or family	Small and micro enteprises	Self-employed	No	Have motivation	At least one stressor	None	None	None
RTW221	52	Censored	No	Not RTW	Urban	> 39 years	Male	High School	Christianity	Married	More than one person	On the same day	Up to one week	Work-related	Road traffic accident	Extreamities	One body Part Injury	Fractures	Yes	Have no disability	No significant restriction	5	Manual jobs	Private	Medium and large enteprises	Permanent	No	Have motivation	At least one stressor	None	At least one stressor	At least one stressor
RTW461	52	Censored	No	Not RTW	Urban	</= 39 years	Male	Primary	Christianity	Married	More than one person	After a day and beyond	More than one week	Work-related	Road traffic accident	Extreamities	One body Part Injury	Fractures	No	Have no disability	No significant restriction	5	Manual jobs	Private	Small and micro enteprises	Temporary Contractual	No	Have motivation	At least one stressor	At least one stressor	At least one stressor	At least one stressor
RTW557	52	Censored	No	Not RTW	Urban	</= 39 years	Male	High School	Christianity	Single	More than one person	On the same day	More than one week	Work-related	Road traffic accident	Extreamities	One body Part Injury	Fractures	No	Have no disability	No significant restriction	4	Manual jobs	Private	Medium and large enteprises	Temporary Contractual	No	No motivation	At least one stressor	At least one stressor	None	None
RTW531	52	Censored	No	Not RTW	Rural	</= 39 years	Male	High School	Christianity	Single	More than one person		More than one week	Work-related	Road traffic accident	Extreamities	One body Part Injury	Fractures	No	Have some form of disability	Moderate restriction	12	Manual jobs	Private	Small and micro enteprises	Temporary Contractual	No	Have motivation	None	None	None	None
RTW250	52	Censored	No	Not RTW	Rural	</= 39 years	Male	No formal schooling	Christianity	Married	More than one person	On the same day	More than one week	Work-related	Road traffic accident	Extreamities	One body Part Injury	Fractures	Yes	Have some form of disability	Moderate restriction	21	Manual jobs	Private	Small and micro enteprises	Daily laborer	Yes	Have motivation	At least one stressor	None	At least one stressor	At least one stressor
RTW414	52	Censored	No	Not RTW	Urban	> 39 years	Male	College and above	Christianity	Married	More than one person	After a day and beyond	More than one week	Not work-related	Falling	Extreamities	One body Part Injury	Fractures	Yes	Have some form of disability	Moderate restriction	20	Administrative jobs	Government or Public	Small and micro enteprises	Permanent	No	No motivation	None	None	None	None
RTW577	52	Censored	No	Not RTW	Urban	</= 39 years	Male	No formal schooling	Christianity	Married	More than one person	On the same day	More than one week	Work-related	Falling	Extreamities	One body Part Injury	Fractures	Yes	Have some form of disability	Moderate restriction	23	Manual jobs	Self or family	Small and micro enteprises	Self-employed	No	Have motivation	At least one stressor	At least one stressor	At least one stressor	At least one stressor
RTW041	52	Censored	No	Not RTW	Urban	</= 39 years	Male	High School	Muslim	Single	More than one person	On the same day	More than one week	Work-related	Road traffic accident	Extreamities	One body Part Injury	Fractures	Yes	Have some form of disability	Moderate restriction	22	Manual jobs	Private	Small and micro enteprises	Temporary Contractual	No	Have motivation	At least one stressor	None	At least one stressor	None
RTW111	52	Censored	No	Not RTW	Urban	</= 39 years	Male	High School	Muslim	Married	More than one person	On the same day	More than one week	Work-related	Falling	Extreamities	One body Part Injury	Fractures	Yes	Have some form of disability	Moderate restriction	21	Manual jobs	Private	Small and micro enteprises	Permanent	No	Have motivation	At least one stressor	None	None	None
RTW286	52	Censored	No	Not RTW	Urban	</= 39 years	Male	Primary	Christianity	Single	More than one person	After a day and beyond	More than one week	Work-related	Road traffic accident	Extreamities	One body Part Injury	Fractures	No	Have no disability	No significant restriction	4	Manual jobs	Private	Small and micro enteprises	Temporary Contractual	Yes	Have motivation	None	None	None	None
RTW450	52	Censored	No	Not RTW	Urban	</= 39 years	Male	Primary	Christianity	Single	More than one person	After a day and beyond	More than one week	Work-related	Assault and bullet	Extreamities	One body Part Injury	Fractures	Yes	Have some form of disability	Mild restriction	10	Manual jobs	Government or Public	Medium and large enteprises	Permanent	No	No motivation	At least one stressor	At least one stressor	At least one stressor	None
RTW403	52	Censored	No	Not RTW	Urban	</= 39 years	Male	Primary	Christianity	Single	More than one person	After a day and beyond	More than one week	Work-related	Assault and bullet	Extreamities	Multiple body part	Fractures	No	Have no disability	No significant restriction	4	Manual jobs	Private	Small and micro enteprises	Temporary Contractual	No	Have motivation	At least one stressor	None	At least one stressor	At least one stressor
RTW104	52	Censored	No	Not RTW	Urban	> 39 years	Male	High School	Muslim	Married	More than one person	On the same day	More than one week	Work-related	Falling	Extreamities	One body Part Injury	Fractures	Yes	Have some form of disability	Moderate restriction	18	Manual jobs	Private	Small and micro enteprises	Temporary Contractual	No	Have motivation	None	None	At least one stressor	At least one stressor
RTW243	52	Censored	No	Not RTW	Urban	> 39 years	Female	High School	Christianity	Married	More than one person	On the same day	More than one week	Not work-related	Contact with external forces	Extreamities	Multiple body part	Fractures	Yes	Have no disability	No significant restriction	1	Manual jobs	Self or family	Medium and large enteprises	Self-employed	No	No motivation	None	None	None	None
RTW134	52	Censored	No	Not RTW	Urban	> 39 years	Male	No formal schooling	Christianity	Married	More than one person		More than one week	Work-related	Contact with external forces	Extreamities	One body Part Injury	Fractures	No	Have some form of disability	Moderate restriction	22	Manual jobs	Self or family	Small and micro enteprises	Self-employed	No	Have motivation	None	At least one stressor	None	At least one stressor
RTW518	52	Censored	No	Not RTW	Urban	</= 39 years	Female	Primary	Christianity	Single	More than one person		Up to one week	Not work-related	Road traffic accident	Spine & bones of trunk	Multiple body part	Fractures	No	Have some form of disability	Mild restriction	11	Manual jobs	Private	Small and micro enteprises	Daily laborer	No	No motivation	None	None	None	None
RTW310	52	Censored	No	Not RTW	Urban	> 39 years	Female	High School	Muslim	Married	More than one person	After a day and beyond	Up to one week	Not work-related	Falling	Spine & bones of trunk	Multiple body part	Fractures	Yes	Have some form of disability	Mild restriction	8	Manual jobs	Self or family	Small and micro enteprises	Self-employed	No	Have motivation	At least one stressor	At least one stressor	At least one stressor	None
RTW115	52	Censored	No	Not RTW	Rural	</= 39 years	Male	High School	Christianity	Single	More than one person	After a day and beyond	Up to one week	Work-related	Assault and bullet	Spine & bones of trunk	One body Part Injury	Fractures	No	Have some form of disability	Mild restriction	7	Manual jobs	Self or family	Small and micro enteprises	Self-employed	No	Have motivation	None	None	None	None
RTW182	52	Censored	No	Not RTW	Rural	</= 39 years	Male	Primary	Christianity	Married	More than one person	After a day and beyond	More than one week	Work-related	Assault and bullet	Extreamities	One body Part Injury	Fractures	No	Have some form of disability	Moderate restriction	18	Manual jobs	Self or family	Small and micro enteprises	Self-employed	No	Have motivation	At least one stressor	At least one stressor	None	At least one stressor
RTW638	52	Censored	No	Not RTW	Urban	</= 39 years	Male	Primary	Christianity	Single	More than one person	On the same day	More than one week	Work-related	Contact with external forces	Spine & bones of trunk	One body Part Injury	Fractures	No	Have some form of disability	Sever restriction	35	Manual jobs	Private	Medium and large enteprises	Permanent	No	No motivation	None	None	None	None
RTW512	52	Censored	No	Not RTW	Urban	</= 39 years	Male	Primary	Muslim	Married	More than one person		More than one week	Not work-related	Road traffic accident	Extreamities	One body Part Injury	Fractures	Yes	Have some form of disability	Mild restriction	7	Manual jobs	Private	Small and micro enteprises	Daily laborer	No	Have motivation	At least one stressor	None	At least one stressor	None
RTW416	52	Censored	No	Not RTW	Urban	</= 39 years	Male	College and above	Christianity	Single	More than one person	On the same day	More than one week	Work-related	Falling	Extreamities	One body Part Injury	Fractures	No	Have some form of disability	Moderate restriction	15	Manual jobs	Private	Small and micro enteprises	Temporary Contractual	No	Have motivation	None	At least one stressor	None	None
RTW392	52	Censored	No	Not RTW	Urban	</= 39 years	Male	High School	Christianity	Single	More than one person	On the same day	More than one week	Not work-related	Road traffic accident	Extreamities	One body Part Injury	Fractures	No	Have some form of disability	Moderate restriction	16	Manual jobs	Self or family	Small and micro enteprises	Self-employed	No	Have motivation	None	At least one stressor	At least one stressor	At least one stressor
RTW423	52	Censored	No	Not RTW	Rural	> 39 years	Male	Primary	Christianity	Married	More than one person	After a day and beyond	More than one week	Work-related	Falling	Extreamities	One body Part Injury	Fractures	No	Have some form of disability	Moderate restriction	14	Manual jobs	Self or family	Small and micro enteprises	Self-employed	No	Have motivation	At least one stressor	None	At least one stressor	At least one stressor
RTW533	1	Returned	Yes	Early RTW	Urban	</= 39 years	Female	Primary	Christianity	Single	Only one person	After a day and beyond	Up to one week	Work-related	Road traffic accident	Spine & bones of trunk	One body Part Injury	Fractures	No	Have no disability	No significant restriction	4	Manual jobs	Private	Small and micro enteprises	Daily laborer	No	Have motivation	None	None	None	None
RTW337	1	Returned	Yes	Early RTW	Urban	</= 39 years	Male	Primary	Muslim	Single	Only one person	On the same day	Up to one week	Not work-related	Assault and bullet	All others	One body Part Injury	Fractures	No	Have no disability	No significant restriction	0	Manual jobs	Private	Small and micro enteprises	Temporary Contractual	No	No motivation	None	None	None	None
RTW204	2	Returned	Yes	Early RTW	Rural	> 39 years	Female	High School	Christianity	Single	Only one person	On the same day	Up to one week	Not work-related	Road traffic accident	Extreamities	One body Part Injury	Fractures	No	Have no disability	No significant restriction	0	Manual jobs	Private	Small and micro enteprises	Permanent	Yes	No motivation	None	None	None	None
RTW447	2	Returned	Yes	Early RTW	Urban	> 39 years	Male	High School	Christianity	Married	More than one person	On the same day	Up to one week	Work-related	Falling	Spine & bones of trunk	One body Part Injury	Fractures	No	Have no disability	No significant restriction	1	Administrative jobs	Government or Public	Medium and large enteprises	Permanent	No	Have motivation	At least one stressor	None	None	At least one stressor
RTW689	3	Returned	Yes	Early RTW	Urban	</= 39 years	Male	No formal schooling	Muslim	Married	More than one person	After a day and beyond	Up to one week	Work-related	Road traffic accident	Extreamities	One body Part Injury	Fractures	Yes	Have no disability	No significant restriction	1	Manual jobs	Self or family	Small and micro enteprises	Self-employed	No	Have motivation	None	None	None	None
RTW568	4	Censored	No	Not RTW	Urban	</= 39 years	Female	Primary	Christianity	Single	More than one person	On the same day	More than one week	Work-related	Falling	Extreamities	Multiple body part	Fractures	No	Have no disability	No significant restriction	4	Manual jobs	Private	Small and micro enteprises	Permanent	No	Have motivation	At least one stressor	None	At least one stressor	At least one stressor
RTW594	4	Returned	Yes	Early RTW	Urban	</= 39 years	Male	High School	Christianity	Single	Only one person	After a day and beyond	Up to one week	Work-related	Contact with external forces	Extreamities	One body Part Injury	Fractures	No	Have no disability	No significant restriction	2	Manual jobs	Private	Medium and large enteprises	Permanent	No	No motivation	None	At least one stressor	None	None
RTW283	4	Returned	Yes	Early RTW	Urban	</= 39 years	Female	College and above	Christianity	Married	More than one person	On the same day	Up to one week	Not work-related	Falling	Extreamities	One body Part Injury	Fractures	Yes	Have no disability	No significant restriction	0	Administrative jobs	Government or Public	Medium and large enteprises	Permanent	No	No motivation	At least one stressor	At least one stressor	At least one stressor	At least one stressor
RTW514	4	Returned	Yes	Early RTW	Urban	</= 39 years	Male	High School	Christianity	Married	More than one person	On the same day	Up to one week	Work-related	Contact with external forces	Extreamities	One body Part Injury	Fractures	No	Have no disability	No significant restriction	0	Manual jobs	Private	Small and micro enteprises	Permanent	No	Have motivation	At least one stressor	At least one stressor	None	None
RTW677	4	Returned	Yes	Early RTW	Urban	</= 39 years	Male	College and above	Christianity	Married	More than one person	On the same day	Up to one week	Not work-related	Falling	Extreamities	One body Part Injury	Fractures	No	Have no disability	No significant restriction	0	Administrative jobs	Government or Public	Medium and large enteprises	Permanent	No	Have motivation	None	None	None	None
RTW517	8	Returned	Yes	Early RTW	Urban	</= 39 years	Male	Primary	Muslim	Married	More than one person	On the same day	More than one week	Work-related	Road traffic accident	Extreamities	One body Part Injury	Fractures	No	Have no disability	No significant restriction	5	Manual jobs	Private	Small and micro enteprises	Temporary Contractual	No	Have motivation	At least one stressor	At least one stressor	None	At least one stressor
RTW365	8	Returned	Yes	Early RTW	Urban	</= 39 years	Male	High School	Christianity	Married	More than one person	After a day and beyond	Up to one week	Work-related	Road traffic accident	Extreamities	Multiple body part	Fractures	No	Have some form of disability	Sever restriction	31	Manual jobs	Self or family	Small and micro enteprises	Self-employed	No	Have motivation	At least one stressor	At least one stressor	None	At least one stressor
RTW305	8	Returned	Yes	Early RTW	Urban	</= 39 years	Male	Primary	Christianity	Married	More than one person	On the same day	Up to one week	Work-related	Road traffic accident	Extreamities	One body Part Injury	Fractures	No	Have no disability	No significant restriction	1	Manual jobs	Self or family	Small and micro enteprises	Self-employed	No	Have motivation	At least one stressor	At least one stressor	None	At least one stressor
RTW085	8	Returned	Yes	Early RTW	Urban	</= 39 years	Female	College and above	Christianity	Married	More than one person	On the same day	Up to one week	Not work-related	Road traffic accident	Extreamities	One body Part Injury	Fractures	No	Have no disability	No significant restriction	2	Administrative jobs	Government or Public	Small and micro enteprises	Permanent	No	Have motivation	At least one stressor	None	None	None
RTW673	8	Returned	Yes	Early RTW	Urban	</= 39 years	Female	College and above	Christianity	Married	More than one person	On the same day	Up to one week	Work-related	Road traffic accident	Extreamities	Multiple body part	Fractures	Yes	Have some form of disability	Mild restriction	8	Administrative jobs	Government or Public	Medium and large enteprises	Permanent	No	Have motivation	At least one stressor	None	At least one stressor	None
RTW614	8	Returned	Yes	Early RTW	Urban	> 39 years	Male	High School	Christianity	Married	More than one person	On the same day	Up to one week	Work-related	Falling	Head	One body Part Injury	Fractures	Yes	Have no disability	No significant restriction	0	Manual jobs	Private	Medium and large enteprises	Permanent	No	No motivation	None	None	None	None
RTW691	8	Returned	Yes	Early RTW	Urban	</= 39 years	Female	No formal schooling	Muslim	Married	More than one person	On the same day	Up to one week	Work-related	Road traffic accident	Extreamities	One body Part Injury	Fractures	Yes	Have no disability	No significant restriction	0	Manual jobs	Self or family	Small and micro enteprises	Self-employed	No	Have motivation	None	None	None	None
RTW387	8	Returned	Yes	Early RTW	Urban	</= 39 years	Male	Primary	Muslim	Single	More than one person	On the same day	Up to one week	Work-related	Assault and bullet	Extreamities	One body Part Injury	Fractures	No	Have no disability	No significant restriction	4	Manual jobs	Private	Small and micro enteprises	Permanent	Yes	Have motivation	None	At least one stressor	None	None
RTW564	12	Returned	Yes	Early RTW	Urban	</= 39 years	Male	High School	Christianity	Married	More than one person	After a day and beyond	Up to one week	Work-related	Contact with external forces	Extreamities	One body Part Injury	Fractures	No	Have no disability	No significant restriction	0	Manual jobs	Private	Small and micro enteprises	Temporary Contractual	No	Have motivation	At least one stressor	None	None	None
RTW366	12	Returned	Yes	Early RTW	Urban	</= 39 years	Male	High School	Christianity	Single	More than one person	On the same day	Up to one week	Work-related	Contact with external forces	Extreamities	One body Part Injury	Fractures	No	Have no disability	No significant restriction	0	Manual jobs	Private	Small and micro enteprises	Temporary Contractual	No	Have motivation	None	None	None	None
RTW350	12	Returned	Yes	Early RTW	Urban	</= 39 years	Male	High School	Christianity	Married	More than one person	On the same day	Up to one week	Work-related	Contact with external forces	Extreamities	One body Part Injury	Fractures	Yes	Have no disability	No significant restriction	0	Manual jobs	Private	Small and micro enteprises	Permanent	No	Have motivation	At least one stressor	None	At least one stressor	At least one stressor
RTW529	12	Returned	Yes	Early RTW	Urban	</= 39 years	Male	College and above	Christianity	Married	More than one person	After a day and beyond	More than one week	Not work-related	Road traffic accident	Extreamities	One body Part Injury	Fractures	No	Have some form of disability	Mild restriction	8	Administrative jobs	Government or Public	Medium and large enteprises	Permanent	No	Have motivation	At least one stressor	None	At least one stressor	At least one stressor
RTW616	12	Returned	Yes	Early RTW	Urban	> 39 years	Female	Primary	Christianity	Widow	More than one person	On the same day	Up to one week	Work-related	Falling	Extreamities	One body Part Injury	Fractures	No	Have no disability	No significant restriction	4	Manual jobs	Government or Public	Medium and large enteprises	Permanent	No	Have motivation	None	At least one stressor	None	None
RTW145	12	Returned	Yes	Early RTW	Urban	> 39 years	Female	Primary	Christianity	Married	More than one person	After a day and beyond	Up to one week	Not work-related	Road traffic accident	Extreamities	One body Part Injury	Fractures	No	Have some form of disability	Moderate restriction	15	Manual jobs	Self or family	Small and micro enteprises	Self-employed	Yes	Have motivation	None	None	None	None
RTW179	12	Returned	Yes	Early RTW	Urban	> 39 years	Female	Primary	Christianity	Married	More than one person	After a day and beyond	More than one week	Not work-related	Falling	Extreamities	One body Part Injury	Fractures	Yes	Have no disability	No significant restriction	2	Manual jobs	Government or Public	Small and micro enteprises	Temporary Contractual	No	Have motivation	At least one stressor	None	At least one stressor	None
RTW513	16	Returned	Yes	Moderate RTW	Urban	</= 39 years	Female	Primary	Christianity	Divorced	More than one person	On the same day	More than one week	Work-related	Contact with external forces	Extreamities	One body Part Injury	Fractures	No	Have some form of disability	Mild restriction	6	Manual jobs	Private	Medium and large enteprises	Permanent	Yes	Have motivation	At least one stressor	At least one stressor	At least one stressor	At least one stressor
RTW636	16	Returned	Yes	Moderate RTW	Urban	</= 39 years	Male	High School	Muslim	Married	More than one person	On the same day	Up to one week	Work-related	Road traffic accident	Chest & intenal organ	Multiple body part	Fractures	No	Have some form of disability	Mild restriction	6	Manual jobs	Self or family	Small and micro enteprises	Self-employed	No	Have motivation	At least one stressor	At least one stressor	At least one stressor	At least one stressor
RTW555	16	Returned	Yes	Moderate RTW	Urban	</= 39 years	Male	Primary	Christianity	Married	More than one person	On the same day	More than one week	Not work-related	Contact with external forces	Extreamities	One body Part Injury	Fractures	Yes	Have no disability	No significant restriction	4	Administrative jobs	Private	Small and micro enteprises	Permanent	No	Have motivation	At least one stressor	At least one stressor	None	None
RTW266	16	Returned	Yes	Moderate RTW	Urban	</= 39 years	Male	Primary	Christianity	Married	More than one person	After a day and beyond	Up to one week	Work-related	Contact with external forces	Extreamities	One body Part Injury	Fractures	No	Have some form of disability	Mild restriction	11	Manual jobs	Private	Medium and large enteprises	Permanent	No	Have motivation	At least one stressor	At least one stressor	At least one stressor	At least one stressor
RTW251	16	Returned	Yes	Moderate RTW	Urban	</= 39 years	Male	Primary	Christianity	Single	More than one person	After a day and beyond	More than one week	Work-related	Road traffic accident	Extreamities	One body Part Injury	Fractures	No	Have some form of disability	Mild restriction	8	Manual jobs	Private	Small and micro enteprises	Daily laborer	No	Have motivation	At least one stressor	None	At least one stressor	At least one stressor
RTW364	16	Returned	Yes	Moderate RTW	Urban	> 39 years	Male	High School	Christianity	Divorced	More than one person	After a day and beyond	More than one week	Work-related	Road traffic accident	Extreamities	One body Part Injury	Fractures	No	Have some form of disability	Mild restriction	6	Administrative jobs	Government or Public	Medium and large enteprises	Permanent	No	Have motivation	At least one stressor	At least one stressor	At least one stressor	None
RTW493	20	Censored	No	Not RTW	Rural	</= 39 years	Male	High School	Christianity	Single	More than one person	After a day and beyond	Up to one week	Work-related	Assault and bullet	Extreamities	One body Part Injury	Fractures	No	Have some form of disability	Moderate restriction	24	Manual jobs	Private	Small and micro enteprises	Daily laborer	No	No motivation	At least one stressor	At least one stressor	At least one stressor	At least one stressor
RTW121	20	Censored	No	Not RTW	Rural	</= 39 years	Male	Primary	Christianity	Divorced	More than one person		Up to one week	Not work-related	Road traffic accident	Spine & bones of trunk	One body Part Injury	Fractures	Yes	Have some form of disability	Mild restriction	9	Manual jobs	Private	Small and micro enteprises	Temporary Contractual	No	Have motivation	At least one stressor	At least one stressor	At least one stressor	At least one stressor
RTW006	20	Censored	No	Not RTW	Urban	> 39 years	Male	High School	Muslim	Married	More than one person	On the same day	More than one week	Work-related	Falling	Extreamities	Multiple body part	Fractures	Yes	Have some form of disability	Moderate restriction	16	Manual jobs	Private	Small and micro enteprises	Permanent	No	No motivation	None	None	None	None
RTW348	20	Returned	Yes	Moderate RTW	Urban	</= 39 years	Male	Primary	Christianity	Single	Only one person	On the same day	More than one week	Work-related	Falling	Extreamities	One body Part Injury	Fractures	No	Have some form of disability	Mild restriction	7	Manual jobs	Private	Small and micro enteprises	Temporary Contractual	No	Have motivation	None	None	At least one stressor	At least one stressor
RTW082	20	Returned	Yes	Moderate RTW	Urban	</= 39 years	Female	High School	Christianity	Single	Only one person	On the same day	Up to one week	Work-related	Contact with external forces	Extreamities	One body Part Injury	Fractures	Yes	Have some form of disability	Moderate restriction	12	Manual jobs	Private	Small and micro enteprises	Permanent	Yes	Have motivation	None	None	None	None
RTW445	20	Returned	Yes	Moderate RTW	Rural	</= 39 years	Male	College and above	Christianity	Married	More than one person	On the same day	More than one week	Work-related	Road traffic accident	Extreamities	One body Part Injury	Fractures	No	Have some form of disability	Moderate restriction	16	Administrative jobs	Government or Public	Medium and large enteprises	Permanent	No	Have motivation	At least one stressor	At least one stressor	None	None
RTW654	20	Returned	Yes	Moderate RTW	Urban	</= 39 years	Male	College and above	Christianity	Single	More than one person	On the same day	Up to one week	Work-related	Assault and bullet	Extreamities	One body Part Injury	Fractures	No	Have no disability	No significant restriction	2	Manual jobs	Private	Small and micro enteprises	Temporary Contractual	Yes	Have motivation	At least one stressor	None	None	At least one stressor
RTW073	20	Returned	Yes	Moderate RTW	Urban	</= 39 years	Male	Primary	Christianity	Married	More than one person	After a day and beyond	More than one week	Work-related	Contact with external forces	Extreamities	One body Part Injury	Fractures	Yes	Have no disability	No significant restriction	2	Manual jobs	Self or family	Small and micro enteprises	Self-employed	Yes	Have motivation	At least one stressor	None	None	None
RTW070	20	Returned	Yes	Moderate RTW	Urban	> 39 years	Male	College and above	Christianity	Married	More than one person	On the same day	Up to one week	Not work-related	Falling	Extreamities	One body Part Injury	Fractures	Yes	Have no disability	No significant restriction	0	Administrative jobs	Government or Public	Small and micro enteprises	Permanent	No	Have motivation	At least one stressor	At least one stressor	At least one stressor	At least one stressor
RTW185	20	Returned	Yes	Moderate RTW	Rural	</= 39 years	Female	No formal schooling	Christianity	Married	More than one person	On the same day	Up to one week	Work-related	Assault and bullet	Extreamities	One body Part Injury	Fractures	No	Have some form of disability	Moderate restriction	14	Manual jobs	Self or family	Small and micro enteprises	Self-employed	Yes	Have motivation	At least one stressor	None	None	None
RTW020	24	Censored	No	Not RTW	Urban	</= 39 years	Male	High School	Christianity	Single	More than one person	On the same day	Up to one week	Work-related	Contact with external forces	Extreamities	One body Part Injury	Fractures	No	Have no disability	No significant restriction	4	Manual jobs	Self or family	Small and micro enteprises	Self-employed	No	No motivation	At least one stressor	None	None	None
RTW393	24	Returned	Yes	Moderate RTW	Urban	> 39 years	Male	High School	Christianity	Single	Only one person	After a day and beyond	Up to one week	Work-related	Road traffic accident	Spine & bones of trunk	One body Part Injury	Fractures	No	Have no disability	No significant restriction	5	Manual jobs	Self or family	Small and micro enteprises	Self-employed	No	No motivation	At least one stressor	None	None	At least one stressor
RTW219	24	Returned	Yes	Moderate RTW	Urban	</= 39 years	Male	High School	Christianity	Single	More than one person	On the same day	Up to one week	Work-related	Road traffic accident	Extreamities	One body Part Injury	Fractures	No	Have no disability	No significant restriction	0	Manual jobs	Self or family	Small and micro enteprises	Self-employed	No	Have motivation	None	At least one stressor	None	None
RTW405	24	Returned	Yes	Moderate RTW	Urban	</= 39 years	Male	High School	Christianity	Married	More than one person	After a day and beyond	More than one week	Work-related	Falling	Extreamities	One body Part Injury	Fractures	Yes	Have some form of disability	Mild restriction	7	Manual jobs	Private	Medium and large enteprises	Temporary Contractual	No	Have motivation	At least one stressor	At least one stressor	None	None
RTW108	24	Returned	Yes	Moderate RTW	Rural	</= 39 years	Male	Primary	Christianity	Married	More than one person	On the same day	More than one week	Work-related	Road traffic accident	Extreamities	One body Part Injury	Fractures	No	Have some form of disability	Moderate restriction	24	Manual jobs	Private	Small and micro enteprises	Temporary Contractual	No	Have motivation	None	None	None	None
RTW359	24	Returned	Yes	Moderate RTW	Rural	> 39 years	Male	Primary	Christianity	Married	More than one person	After a day and beyond	More than one week	Not work-related	Assault and bullet	Extreamities	One body Part Injury	Fractures	No	Have no disability	No significant restriction	2	Manual jobs	Self or family	Small and micro enteprises	Self-employed	No	Have motivation	At least one stressor	None	None	None
RTW679	24	Returned	Yes	Moderate RTW	Urban	</= 39 years	Male	College and above	Christianity	Married	More than one person	On the same day	More than one week	Not work-related	Road traffic accident	Extreamities	One body Part Injury	Fractures	No	Have some form of disability	Mild restriction	6	Manual jobs	Government or Public	Small and micro enteprises	Temporary Contractual	Yes	Have motivation	None	None	At least one stressor	None
RTW440	24	Returned	Yes	Moderate RTW	Urban	> 39 years	Female	High School	Christianity	Married	More than one person	After a day and beyond	Up to one week	Work-related	Road traffic accident	Extreamities	One body Part Injury	Fractures	No	Have no disability	No significant restriction	3	Manual jobs	Self or family	Small and micro enteprises	Self-employed	No	Have motivation	At least one stressor	At least one stressor	At least one stressor	At least one stressor
RTW193	24	Returned	Yes	Moderate RTW	Urban	</= 39 years	Male	No formal schooling	Muslim	Married	More than one person	On the same day	Up to one week	Work-related	Road traffic accident	Extreamities	One body Part Injury	Fractures	No	Have some form of disability	Extreme restriction	42	Manual jobs	Private	Small and micro enteprises	Permanent	Yes	Have motivation	At least one stressor	None	None	At least one stressor
RTW010	24	Returned	Yes	Moderate RTW	Urban	</= 39 years	Male	College and above	Christianity	Single	More than one person	On the same day	Up to one week	Work-related	Falling	All others	Multiple body part	Fractures	No	Have no disability	No significant restriction	2	Manual jobs	Self or family	Small and micro enteprises	Self-employed	No	No motivation	None	None	None	None
RTW582	24	Returned	Yes	Moderate RTW	Urban	</= 39 years	Male	Primary	Christianity	Single	More than one person	After a day and beyond	More than one week	Not work-related	Road traffic accident	Extreamities	One body Part Injury	Fractures	No	Have some form of disability	Mild restriction	10	Administrative jobs	Self or family	Small and micro enteprises	Self-employed	No	Have motivation	At least one stressor	At least one stressor	At least one stressor	At least one stressor
RTW159	28	Returned	Yes	Delayed RTW	Urban	> 39 years	Female	Primary	Christianity	Widow	Only one person	On the same day	Up to one week	Work-related	Falling	Extreamities	One body Part Injury	Fractures	Yes	Have no disability	No significant restriction	0	Manual jobs	Private	Small and micro enteprises	Daily laborer	No	Have motivation	At least one stressor	At least one stressor	None	At least one stressor
RTW088	28	Returned	Yes	Delayed RTW	Urban	</= 39 years	Male	College and above	Christianity	Widow	More than one person	On the same day	More than one week	Work-related	Road traffic accident	Extreamities	One body Part Injury	Fractures	Yes	Have no disability	No significant restriction	2	Manual jobs	Private	Small and micro enteprises	Temporary Contractual	Yes	Have motivation	None	None	None	At least one stressor
RTW421	32	Censored	No	Not RTW	Urban	> 39 years	Female	No formal schooling	Muslim	Married	More than one person	On the same day	Up to one week	Not work-related	Falling	Extreamities	One body Part Injury	Fractures	Yes	Have no disability	No significant restriction	1	Manual jobs	Self or family	Small and micro enteprises	Self-employed	No	Have motivation	At least one stressor	At least one stressor	None	None
RTW377	32	Returned	Yes	Delayed RTW	Urban	</= 39 years	Male	College and above	Christianity	Single	Only one person	On the same day	Up to one week	Work-related	Contact with external forces	Extreamities	One body Part Injury	Fractures	No	Have some form of disability	Mild restriction	10	Manual jobs	Private	Medium and large enteprises	Permanent	Yes	Have motivation	At least one stressor	At least one stressor	At least one stressor	None
RTW554	32	Returned	Yes	Delayed RTW	Urban	</= 39 years	Female	High School	Christianity	Single	Only one person	On the same day	Up to one week	Not work-related	Road traffic accident	Extreamities	One body Part Injury	Fractures	Yes	Have no disability	No significant restriction	1	Manual jobs	Self or family	Small and micro enteprises	Self-employed	No	No motivation	At least one stressor	At least one stressor	None	At least one stressor
RTW448	32	Returned	Yes	Delayed RTW	Urban	</= 39 years	Female	High School	Christianity	Single	More than one person	On the same day	More than one week	Work-related	Contact with external forces	Extreamities	One body Part Injury	Fractures	No	Have some form of disability	Mild restriction	7	Manual jobs	Private	Small and micro enteprises	Permanent	No	Have motivation	At least one stressor	None	At least one stressor	None
RTW123	32	Returned	Yes	Delayed RTW	Urban	</= 39 years	Male	High School	Christianity	Single	More than one person		More than one week	Work-related	Road traffic accident	Extreamities	One body Part Injury	Fractures	No	Have no disability	No significant restriction	2	Manual jobs	Self or family	Small and micro enteprises	Self-employed	No	Have motivation	None	At least one stressor	None	None
RTW051	32	Returned	Yes	Delayed RTW	Urban	> 39 years	Female	High School	Christianity	Married	More than one person	On the same day	Up to one week	Work-related	Road traffic accident	Extreamities	Multiple body part	Fractures	No	Have some form of disability	Moderate restriction	14	Manual jobs	Private	Small and micro enteprises	Temporary Contractual	No	Have motivation	None	None	At least one stressor	At least one stressor
RTW486	36	Returned	Yes	Delayed RTW	Urban	</= 39 years	Male	College and above	Christianity	Single	Only one person	On the same day	Up to one week	Work-related	Road traffic accident	Extreamities	One body Part Injury	Fractures	No	Have no disability	No significant restriction	0	Administrative jobs	Self or family	Medium and large enteprises	Self-employed	No	No motivation	At least one stressor	None	None	None
RTW399	48	Returned	Yes	Delayed RTW	Rural	</= 39 years	Male	Primary	Christianity	Single	More than one person	After a day and beyond	More than one week	Work-related	Falling	Extreamities	Multiple body part	Fractures	Yes	Have some form of disability	Moderate restriction	20	Manual jobs	Private	Small and micro enteprises	Daily laborer	No	Have motivation	At least one stressor	At least one stressor	None	At least one stressor
RTW230	48	Returned	Yes	Delayed RTW	Urban	</= 39 years	Male	Primary	Christianity	Married	More than one person	On the same day	More than one week	Work-related	Falling	Extreamities	One body Part Injury	Fractures	No	Have some form of disability	Mild restriction	10	Manual jobs	Private	Small and micro enteprises	Temporary Contractual	No	Have motivation	At least one stressor	None	At least one stressor	At least one stressor
RTW192	48	Returned	Yes	Delayed RTW	Urban	</= 39 years	Female	High School	Christianity	Divorced	More than one person		More than one week	Work-related	Road traffic accident	Extreamities	Multiple body part	Fractures	No	Have no disability	No significant restriction	1	Manual jobs	Private	Small and micro enteprises	Temporary Contractual	No	Have motivation	At least one stressor	None	At least one stressor	At least one stressor
RTW291	52	Returned	Yes	Delayed RTW	Urban	</= 39 years	Female	High School	Christianity	Single	More than one person		More than one week	Not work-related	Contact with external forces	Extreamities	One body Part Injury	Fractures	No	Have no disability	No significant restriction	2	Administrative jobs	Private	Small and micro enteprises	Permanent	No	Have motivation	At least one stressor	At least one stressor	At least one stressor	At least one stressor
RTW492	52	Returned	Yes	Delayed RTW	Urban	</= 39 years	Male	High School	Christianity	Married	More than one person	On the same day	Up to one week	Work-related	Road traffic accident	Extreamities	One body Part Injury	Fractures	No	Have no disability	No significant restriction	4	Manual jobs	Private	Medium and large enteprises	Temporary Contractual	No	Have motivation	At least one stressor	None	None	None
RTW395	52	Returned	Yes	Delayed RTW	Rural	> 39 years	Male	No formal schooling	Christianity	Married	More than one person	After a day and beyond	More than one week	Work-related	Falling	Extreamities	Multiple body part	Fractures	No	Have some form of disability	Moderate restriction	16	Manual jobs	Self or family	Small and micro enteprises	Self-employed	No	Have motivation	At least one stressor	At least one stressor	At least one stressor	At least one stressor
RTW245	52	Returned	Yes	Delayed RTW	Urban	</= 39 years	Male	Primary	Muslim	Married	More than one person	On the same day	Up to one week	Not work-related	Falling	Extreamities	One body Part Injury	Fractures	Yes	Have some form of disability	Sever restriction	33	Manual jobs	Self or family	Small and micro enteprises	Self-employed	Yes	Have motivation	At least one stressor	At least one stressor	At least one stressor	At least one stressor
RTW545	52	Returned	Yes	Delayed RTW	Rural	</= 39 years	Male	Primary	Christianity	Single	More than one person	On the same day	Up to one week	Work-related	Assault and bullet	Extreamities	One body Part Injury	Fractures	No	Have some form of disability	Moderate restriction	19	Manual jobs	Private	Small and micro enteprises	Daily laborer	No	No motivation	At least one stressor	At least one stressor	At least one stressor	At least one stressor
RTW263	52	Returned	Yes	Delayed RTW	Rural	</= 39 years	Male	High School	Muslim	Single	More than one person	After a day and beyond	Up to one week	Not work-related	Assault and bullet	Spine & bones of trunk	Multiple body part	Fractures	No	Have some form of disability	Moderate restriction	23	Manual jobs	Self or family	Small and micro enteprises	Self-employed	No	Have motivation	None	At least one stressor	At least one stressor	At least one stressor
RTW382	52	Returned	Yes	Delayed RTW	Rural	> 39 years	Male	No formal schooling	Christianity	Married	More than one person	After a day and beyond	More than one week	Work-related	Assault and bullet	Extreamities	One body Part Injury	Fractures	No	Have some form of disability	Moderate restriction	24	Manual jobs	Self or family	Small and micro enteprises	Self-employed	No	Have motivation	At least one stressor	At least one stressor	None	None
RTW194	52	Returned	Yes	Delayed RTW	Urban	</= 39 years	Male	College and above	Christianity	Married	More than one person	After a day and beyond	More than one week	Not work-related	Falling	Spine & bones of trunk	Multiple body part	Fractures	No	Have some form of disability	Moderate restriction	19	Administrative jobs	Government or Public	Small and micro enteprises	Permanent	No	Have motivation	At least one stressor	None	None	At least one stressor
RTW389	52	Censored	No	Not RTW	Rural	> 39 years	Male	No formal schooling	Christianity	Married		On the same day	Up to one week	Not work-related	Assault and bullet	Head	One body Part Injury	TBI	Yes	Have some form of disability	Sever restriction	35	Manual jobs	Self or family	Small and micro enteprises	Self-employed	No	Have motivation	None	At least one stressor	None	At least one stressor
RTW265	52	Censored	No	Not RTW	Urban	> 39 years	Male	Primary	Christianity	Married		On the same day	Up to one week	Work-related	Falling	Head	One body Part Injury	TBI	Yes	Have some form of disability	Mild restriction	8	Manual jobs	Private	Small and micro enteprises	Temporary Contractual	No	Have motivation	None	At least one stressor	At least one stressor	At least one stressor
RTW436	52	Censored	No	Not RTW	Urban	</= 39 years	Male	Primary	Christianity	Single	More than one person	On the same day	More than one week	Work-related	Road traffic accident	Head	Multiple body part	TBI	No	Have some form of disability	Moderate restriction	14	Manual jobs	Private	Medium and large enteprises	Permanent	No	No motivation	None	None	None	None
RTW494	52	Censored	No	Not RTW	Urban	</= 39 years	Male	High School	Christianity	Divorced	More than one person	After a day and beyond	More than one week	Work-related	Assault and bullet	Head	One body Part Injury	TBI	No	Have some form of disability	Sever restriction	36	Manual jobs	Private	Small and micro enteprises	Temporary Contractual	No	No motivation	At least one stressor	At least one stressor	At least one stressor	At least one stressor
RTW506	52	Censored	No	Not RTW	Urban	> 39 years	Male	Primary	Christianity	Married	More than one person	On the same day	Up to one week	Not work-related	Assault and bullet	Head	Multiple body part	TBI	Yes	Have no disability	No significant restriction	2	Manual jobs	Self or family	Small and micro enteprises	Self-employed	No	No motivation	None	None	None	None
RTW293	52	Censored	No	Not RTW	Rural	</= 39 years	Male	College and above	Christianity	Single	More than one person	After a day and beyond	Up to one week	Work-related	Road traffic accident	Head	One body Part Injury	TBI	No	Have some form of disability	Sever restriction	33	Manual jobs	Self or family	Small and micro enteprises	Self-employed	No	No motivation	At least one stressor	None	None	None
RTW408	52	Censored	No	Not RTW	Rural	</= 39 years	Male	Primary	Christianity	Married	More than one person	On the same day	More than one week	Work-related	Assault and bullet	Head	One body Part Injury	TBI	No	Have some form of disability	Sever restriction	33	Manual jobs	Private	Small and micro enteprises	Daily laborer	No	No motivation	At least one stressor	None	None	At least one stressor
RTW574	52	Censored	No	Not RTW	Rural	</= 39 years	Male	No formal schooling	Christianity	Married	More than one person	After a day and beyond	More than one week	Work-related	Road traffic accident	Head	Multiple body part	TBI	No	Have some form of disability	Moderate restriction	20	Manual jobs	Self or family	Small and micro enteprises	Self-employed	No	Have motivation	None	None	None	None
RTW280	52	Censored	No	Not RTW	Urban	</= 39 years	Male	High School	Christianity	Married	More than one person	On the same day	Up to one week	Work-related	Assault and bullet	Head	Multiple body part	TBI	No	Have no disability	No significant restriction	0	Manual jobs	Private	Small and micro enteprises	Permanent	Yes	No motivation	At least one stressor	None	None	None
RTW459	52	Censored	No	Not RTW	Urban	</= 39 years	Male	College and above	Christianity	Married	More than one person	On the same day	More than one week	Not work-related	Road traffic accident	Head	Multiple body part	TBI	Yes	Have some form of disability	Moderate restriction	12	Administrative jobs	Government or Public	Medium and large enteprises	Permanent	No	Have motivation	At least one stressor	At least one stressor	At least one stressor	At least one stressor
RTW015	52	Censored	No	Not RTW	Rural	> 39 years	Female	No formal schooling	Christianity	Married	More than one person	On the same day	Up to one week	Not work-related	Road traffic accident	Head	One body Part Injury	TBI	Yes	Have some form of disability	Mild restriction	6	Manual jobs	Self or family	Small and micro enteprises	Self-employed	Yes	No motivation	None	None	None	None
RTW218	52	Censored	No	Not RTW	Urban	</= 39 years	Male	High School	Christianity	Single	More than one person		More than one week	Not work-related	Road traffic accident	Head	One body Part Injury	TBI	No	Have some form of disability	Moderate restriction	15	Manual jobs	Self or family	Medium and large enteprises	Self-employed	No	Have motivation	None	None	At least one stressor	None
RTW551	52	Censored	No	Not RTW	Rural	> 39 years	Female	High School	Christianity	Married	More than one person	After a day and beyond	More than one week	Work-related	Assault and bullet	Head	One body Part Injury	TBI	No	Have some form of disability	Moderate restriction	24	Manual jobs	Private	Small and micro enteprises	Permanent	Yes	No motivation	At least one stressor	None	At least one stressor	At least one stressor
RTW069	52	Censored	No	Not RTW	Rural	</= 39 years	Male	Primary	Christianity	Widow	More than one person	On the same day	More than one week	Not work-related	Road traffic accident	Head	Multiple body part	TBI	Yes	Have some form of disability	Moderate restriction	24	Manual jobs	Self or family	Small and micro enteprises	Self-employed	No	Have motivation	None	At least one stressor	None	At least one stressor
RTW591	52	Censored	No	Not RTW	Urban	</= 39 years	Male	No formal schooling	Christianity	Married	More than one person	After a day and beyond	Up to one week	Work-related	Falling	Head	Multiple body part	TBI	Yes	Have some form of disability	Sever restriction	33	Manual jobs	Self or family	Small and micro enteprises	Self-employed	No	No motivation	None	At least one stressor	At least one stressor	None
RTW503	52	Censored	No	Not RTW	Urban	</= 39 years	Male	College and above	Muslim	Single	More than one person	On the same day	More than one week	Not work-related	Road traffic accident	Head	Multiple body part	TBI	Yes	Have some form of disability	Extreme restriction	43	Manual jobs	Private	Small and micro enteprises	Daily laborer	No	Have motivation	At least one stressor	None	At least one stressor	At least one stressor
RTW631	52	Censored	No	Not RTW	Urban	</= 39 years	Female	Primary	Christianity	Married	More than one person	After a day and beyond	More than one week	Work-related	Road traffic accident	Head	One body Part Injury	TBI	No	Have some form of disability	Extreme restriction	37	Manual jobs	Self or family	Small and micro enteprises	Self-employed	No	No motivation	At least one stressor	None	At least one stressor	At least one stressor
RTW316	52	Censored	No	Not RTW	Urban	> 39 years	Male	High School	Christianity	Married	More than one person	After a day and beyond	More than one week	Work-related	Road traffic accident	Head	Multiple body part	TBI	No	Have some form of disability	Mild restriction	7	Manual jobs	Private	Small and micro enteprises	Temporary Contractual	No	Have motivation	At least one stressor	At least one stressor	At least one stressor	At least one stressor
RTW687	52	Censored	No	Not RTW	Urban	</= 39 years	Male	High School	Christianity	Single	More than one person	After a day and beyond	More than one week	Not work-related	Road traffic accident	Head	Multiple body part	TBI	Yes	Have some form of disability	Mild restriction	10	Manual jobs	Self or family	Small and micro enteprises	Self-employed	No	Have motivation	At least one stressor	At least one stressor	At least one stressor	None
RTW216	52	Censored	No	Not RTW	Urban	> 39 years	Male	High School	Christianity	Married	More than one person	On the same day	Up to one week	Not work-related	Assault and bullet	Head	One body Part Injury	TBI	No	Have some form of disability	Sever restriction	27	Manual jobs	Self or family	Small and micro enteprises	Self-employed	No	Have motivation	None	None	None	At least one stressor
RTW651	52	Censored	No	Not RTW	Rural	> 39 years	Female	No formal schooling	Christianity	Married	More than one person	After a day and beyond	Up to one week	Not work-related	Road traffic accident	Head	One body Part Injury	TBI	Yes	Have some form of disability	Sever restriction	31	Manual jobs	Self or family	Small and micro enteprises	Self-employed	Yes	No motivation	None	None	None	None
RTW540	52	Censored	No	Not RTW	Urban	> 39 years	Male	High School	Christianity	Married	More than one person	After a day and beyond	More than one week	Work-related	Road traffic accident	Head	One body Part Injury	TBI	No	Have no disability	No significant restriction	1	Manual jobs	Private	Small and micro enteprises	Permanent	No	No motivation	At least one stressor	None	None	None
RTW001	52	Censored	No	Not RTW	Urban	> 39 years	Female	Primary	Muslim	Married	More than one person	After a day and beyond	More than one week	Work-related	Road traffic accident	Head	Multiple body part	TBI	No	Have some form of disability	Extreme restriction	37	Manual jobs	Self or family	Medium and large enteprises	Self-employed	No	No motivation	None	None	At least one stressor	At least one stressor
RTW254	52	Censored	No	Not RTW	Urban	> 39 years	Male	No formal schooling	Christianity	Married	More than one person		More than one week	Work-related	Road traffic accident	Head	Multiple body part	TBI	No	Have some form of disability	Mild restriction	8	Manual jobs	Private	Medium and large enteprises	Permanent	Yes	No motivation	None	None	None	None
RTW146	52	Censored	No	Not RTW	Rural	</= 39 years	Male	No formal schooling	Christianity	Married	More than one person		More than one week	Not work-related	Road traffic accident	Head	One body Part Injury	TBI	No	Have some form of disability	Mild restriction	6	Manual jobs	Private	Small and micro enteprises	Daily laborer	No	Have motivation	None	At least one stressor	None	None
RTW137	1	Returned	Yes	Early RTW	Rural	</= 39 years	Male	High School	Christianity	Single	More than one person	After a day and beyond	Up to one week	Work-related	Assault and bullet	Head	One body Part Injury	TBI	Yes	Have some form of disability	Mild restriction	7	Manual jobs	Private	Small and micro enteprises	Permanent	No	Have motivation	None	At least one stressor	At least one stressor	At least one stressor
RTW212	1	Returned	Yes	Early RTW	Urban	</= 39 years	Male	High School	Muslim	Married	More than one person		Up to one week	Work-related	Road traffic accident	Head	One body Part Injury	TBI	No	Have no disability	No significant restriction	2	Manual jobs	Government or Public	Medium and large enteprises	Permanent	No	Have motivation	At least one stressor	None	At least one stressor	At least one stressor
RTW558	1	Returned	Yes	Early RTW	Urban	</= 39 years	Male	High School	Christianity	Married	More than one person	After a day and beyond	Up to one week	Work-related	Assault and bullet	Head	One body Part Injury	TBI	No	Have no disability	No significant restriction	0	Manual jobs	Self or family	Small and micro enteprises	Self-employed	No	Have motivation	None	None	None	None
RTW093	1	Returned	Yes	Early RTW	Urban	</= 39 years	Male	College and above	Christianity	Single	More than one person	On the same day	Up to one week	Not work-related	Assault and bullet	Head	One body Part Injury	TBI	Yes	Have no disability	No significant restriction	0	Manual jobs	Self or family	Small and micro enteprises	Self-employed	No	No motivation	None	None	None	None
RTW425	1	Returned	Yes	Early RTW	Rural	</= 39 years	Male	No formal schooling	Christianity	Married	More than one person	After a day and beyond	Up to one week	Work-related	Assault and bullet	Head	One body Part Injury	TBI	No	Have some form of disability	Mild restriction	6	Manual jobs	Self or family	Small and micro enteprises	Self-employed	No	Have motivation	None	None	None	None
RTW419	4	Returned	Yes	Early RTW	Urban	</= 39 years	Male	Primary	Christianity	Divorced	Only one person	After a day and beyond	Up to one week	Work-related	Falling	Head	Multiple body part	TBI	No	Have some form of disability	Mild restriction	10	Manual jobs	Self or family	Small and micro enteprises	Self-employed	No	Have motivation	At least one stressor	At least one stressor	None	At least one stressor
RTW129	4	Returned	Yes	Early RTW	Rural	</= 39 years	Male	High School	Christianity	Married	More than one person	On the same day	More than one week	Work-related	Road traffic accident	Head	Multiple body part	TBI	Yes	Have no disability	No significant restriction	1	Manual jobs	Private	Medium and large enteprises	Daily laborer	No	Have motivation	None	At least one stressor	None	None
RTW543	4	Returned	Yes	Early RTW	Urban	</= 39 years	Male	Primary	Christianity	Married	More than one person	After a day and beyond	Up to one week	Work-related	Assault and bullet	Head	One body Part Injury	TBI	Yes	Have some form of disability	Mild restriction	7	Manual jobs	Private	Small and micro enteprises	Temporary Contractual	No	Have motivation	At least one stressor	None	At least one stressor	At least one stressor
RTW682	4	Returned	Yes	Early RTW	Urban	</= 39 years	Male	High School	Christianity	Single	More than one person	On the same day	Up to one week	Not work-related	Road traffic accident	Head	One body Part Injury	TBI	No	Have no disability	No significant restriction	0	Manual jobs	Private	Small and micro enteprises	Temporary Contractual	No	No motivation	None	None	None	None
RTW575	4	Returned	Yes	Early RTW	Rural	</= 39 years	Male	Primary	Christianity	Single	More than one person	On the same day	Up to one week	Not work-related	Assault and bullet	Head	One body Part Injury	TBI	No	Have no disability	No significant restriction	0	Manual jobs	Private	Small and micro enteprises	Temporary Contractual	No	Have motivation	At least one stressor	At least one stressor	None	None
RTW623	4	Returned	Yes	Early RTW	Urban	</= 39 years	Male	High School	Christianity	Single	More than one person	On the same day	Up to one week	Work-related	Road traffic accident	Head	Multiple body part	TBI	No	Have no disability	No significant restriction	0	Manual jobs	Private	Small and micro enteprises	Daily laborer	No	Have motivation	None	None	None	None
RTW605	4	Returned	Yes	Early RTW	Urban	> 39 years	Female	No formal schooling	Christianity	Married	More than one person	On the same day	Up to one week	Work-related	Road traffic accident	Head	Multiple body part	TBI	No	Have some form of disability	Mild restriction	9	Manual jobs	Self or family	Small and micro enteprises	Self-employed	Yes	Have motivation	At least one stressor	At least one stressor	At least one stressor	At least one stressor
RTW076	6	Returned	Yes	Early RTW	Urban	> 39 years	Male	College and above	Christianity	Divorced	More than one person	On the same day	More than one week	Not work-related	Falling	Head	Multiple body part	TBI	No	Have some form of disability	Mild restriction	10	Administrative jobs	Government or Public	Medium and large enteprises	Permanent	No	No motivation	At least one stressor	None	At least one stressor	None
RTW016	6	Returned	Yes	Early RTW	Urban	</= 39 years	Male	High School	Christianity	Single	More than one person	On the same day	Up to one week	Not work-related	Road traffic accident	Head	Multiple body part	TBI	No	Have no disability	No significant restriction	1	Manual jobs	Self or family	Small and micro enteprises	Self-employed	No	Have motivation	None	At least one stressor	None	None
RTW462	8	Censored	No	Not RTW	Urban	</= 39 years	Male	Primary	Christianity	Single	More than one person	After a day and beyond	Up to one week	Work-related	Road traffic accident	Head	One body Part Injury	TBI	No	Have no disability	No significant restriction	0	Manual jobs	Self or family	Small and micro enteprises	Self-employed	No	Have motivation	None	None	None	None
RTW152	8	Returned	Yes	Early RTW	Urban	</= 39 years	Male	Primary	Muslim	Married	More than one person	On the same day	Up to one week	Not work-related	Road traffic accident	Head	Multiple body part	TBI	No	Have some form of disability	Moderate restriction	13	Manual jobs	Self or family	Small and micro enteprises	Self-employed	No	Have motivation	At least one stressor	None	None	At least one stressor
RTW039	8	Returned	Yes	Early RTW	Rural	> 39 years	Male	Primary	Christianity	Married	More than one person		Up to one week	Work-related	Falling	Head	One body Part Injury	TBI	No	Have some form of disability	Mild restriction	7	Manual jobs	Private	Medium and large enteprises	Temporary Contractual	No	Have motivation	At least one stressor	At least one stressor	At least one stressor	None
RTW560	8	Returned	Yes	Early RTW	Urban	</= 39 years	Male	No formal schooling	Christianity	Married	More than one person	On the same day	Up to one week	Work-related	Road traffic accident	Head	One body Part Injury	TBI	No	Have no disability	No significant restriction	0	Manual jobs	Private	Small and micro enteprises	Daily laborer	Yes	Have motivation	None	None	None	None
RTW234	8	Returned	Yes	Early RTW	Rural	</= 39 years	Male	Primary	Christianity	Single	More than one person		Up to one week	Not work-related	Assault and bullet	Head	One body Part Injury	TBI	Yes	Have some form of disability	Moderate restriction	20	Manual jobs	Self or family	Small and micro enteprises	Self-employed	No	Have motivation	At least one stressor	At least one stressor	At least one stressor	At least one stressor
RTW281	8	Returned	Yes	Early RTW	Urban	</= 39 years	Male	High School	Christianity	Single	More than one person		More than one week	Not work-related	Assault and bullet	Head	One body Part Injury	TBI	Yes	Have some form of disability	Mild restriction	7	Manual jobs	Private	Medium and large enteprises	Temporary Contractual	No	Have motivation	None	None	None	None
RTW024	8	Returned	Yes	Early RTW	Urban	</= 39 years	Male	Primary	Christianity	Single	More than one person	After a day and beyond	Up to one week	Work-related	Assault and bullet	Head	One body Part Injury	TBI	Yes	Have no disability	No significant restriction	4	Manual jobs	Private	Small and micro enteprises	Permanent	No	No motivation	None	None	None	None
RTW285	12	Returned	Yes	Early RTW	Urban	</= 39 years	Male	Primary	Christianity	Married	Only one person	After a day and beyond	More than one week	Not work-related	Road traffic accident	Head	Multiple body part	TBI	No	Have some form of disability	Mild restriction	6	Manual jobs	Private	Small and micro enteprises	Temporary Contractual	Yes	Have motivation	At least one stressor	None	At least one stressor	At least one stressor
RTW468	12	Returned	Yes	Early RTW	Urban	</= 39 years	Male	High School	Christianity	Single	Only one person	After a day and beyond	Up to one week	Not work-related	Assault and bullet	Head	One body Part Injury	TBI	No	Have no disability	No significant restriction	2	Manual jobs	Private	Medium and large enteprises	Temporary Contractual	No	Have motivation	At least one stressor	None	At least one stressor	None
RTW548	12	Returned	Yes	Early RTW	Urban	</= 39 years	Male	Primary	Christianity	Married	More than one person	On the same day	Up to one week	Not work-related	Road traffic accident	Head	Multiple body part	TBI	Yes	Have no disability	No significant restriction	0	Manual jobs	Private	Small and micro enteprises	Permanent	No	Have motivation	None	At least one stressor	None	None
RTW358	12	Returned	Yes	Early RTW	Urban	> 39 years	Male	High School	Christianity	Married	More than one person	After a day and beyond	Up to one week	Not work-related	Falling	Head	One body Part Injury	TBI	Yes	Have some form of disability	Mild restriction	8	Administrative jobs	Private	Medium and large enteprises	Permanent	No	No motivation	None	None	None	None
RTW371	16	Returned	Yes	Moderate RTW	Urban	> 39 years	Male	High School	Christianity	Single	Only one person	After a day and beyond	More than one week	Work-related	Assault and bullet	Head	One body Part Injury	TBI	No	Have some form of disability	Moderate restriction	20	Manual jobs	Private	Small and micro enteprises	Temporary Contractual	Yes	No motivation	At least one stressor	At least one stressor	None	None
RTW231	16	Returned	Yes	Moderate RTW	Urban	> 39 years	Female	Primary	Christianity	Widow	More than one person	On the same day	Up to one week	Not work-related	Falling	Head	One body Part Injury	TBI	No	Have no disability	No significant restriction	2	Administrative jobs	Government or Public	Small and micro enteprises	Temporary Contractual	No	Have motivation	None	None	None	None
RTW322	16	Returned	Yes	Moderate RTW	Urban	> 39 years	Male	Primary	Christianity	Married	More than one person	On the same day	Up to one week	Work-related	Contact with external forces	Head	Multiple body part	TBI	Yes	Have no disability	No significant restriction	3	Manual jobs	Self or family	Small and micro enteprises	Self-employed	No	Have motivation	At least one stressor	At least one stressor	At least one stressor	At least one stressor
RTW632	18	Returned	Yes	Moderate RTW	Urban	> 39 years	Male	High School	Christianity	Married	More than one person	On the same day	More than one week	Work-related	Road traffic accident	Head	Multiple body part	TBI	No	Have some form of disability	Mild restriction	9	Manual jobs	Private	Medium and large enteprises	Permanent	No	No motivation	At least one stressor	None	At least one stressor	At least one stressor
RTW188	20	Censored	No	Not RTW	Urban	</= 39 years	Female	High School	Christianity	Single	More than one person	After a day and beyond	More than one week	Work-related	Assault and bullet	Head	One body Part Injury	TBI	No	Have some form of disability	Moderate restriction	16	Manual jobs	Self or family	Small and micro enteprises	Self-employed	No	Have motivation	At least one stressor	At least one stressor	None	At least one stressor
RTW034	24	Censored	No	Not RTW	Urban	</= 39 years	Male	Primary	Muslim	Married	More than one person	On the same day	Up to one week	Not work-related	Assault and bullet	Head	One body Part Injury	TBI	Yes	Have some form of disability	Sever restriction	33	Administrative jobs	Self or family	Small and micro enteprises	Self-employed	No	Have motivation	At least one stressor	At least one stressor	At least one stressor	None
RTW663	24	Returned	Yes	Moderate RTW	Urban	</= 39 years	Male	High School	Christianity	Single	More than one person	On the same day	Up to one week	Not work-related	Assault and bullet	Head	Multiple body part	TBI	No	Have some form of disability	Mild restriction	8	Manual jobs	Self or family	Small and micro enteprises	Self-employed	No	No motivation	At least one stressor	At least one stressor	At least one stressor	At least one stressor
RTW439	24	Returned	Yes	Moderate RTW	Urban	</= 39 years	Male	Primary	Christianity	Married	More than one person	After a day and beyond	Up to one week	Work-related	Contact with external forces	Head	One body Part Injury	TBI	No	Have no disability	No significant restriction	4	Manual jobs	Private	Small and micro enteprises	Daily laborer	Yes	Have motivation	At least one stressor	None	None	None
RTW078	24	Returned	Yes	Moderate RTW	Urban	</= 39 years	Male	High School	Christianity	Married	More than one person	After a day and beyond	More than one week	Work-related	Assault and bullet	Head	One body Part Injury	TBI	No	Have some form of disability	Mild restriction	8	Manual jobs	Self or family	Small and micro enteprises	Self-employed	Yes	Have motivation	At least one stressor	At least one stressor	At least one stressor	None
RTW211	24	Returned	Yes	Moderate RTW	Urban	</= 39 years	Male	College and above	Christianity	Married	More than one person	On the same day	More than one week	Work-related	Assault and bullet	Head	One body Part Injury	TBI	No	Have some form of disability	Moderate restriction	19	Administrative jobs	Government or Public	Medium and large enteprises	Permanent	No	Have motivation	None	None	At least one stressor	At least one stressor
RTW466	24	Returned	Yes	Moderate RTW	Rural	</= 39 years	Male	High School	Christianity	Married	More than one person	After a day and beyond	More than one week	Work-related	Road traffic accident	Head	One body Part Injury	TBI	No	Have some form of disability	Extreme restriction	38	Manual jobs	Self or family	Small and micro enteprises	Self-employed	No	Have motivation	At least one stressor	At least one stressor	At least one stressor	At least one stressor
RTW374	32	Returned	Yes	Delayed RTW	Urban	</= 39 years	Male	Primary	Christianity	Married	More than one person	On the same day	Up to one week	Work-related	Road traffic accident	Head	One body Part Injury	TBI	Yes	Have some form of disability	Moderate restriction	20	Manual jobs	Self or family	Small and micro enteprises	Self-employed	No	Have motivation	At least one stressor	None	At least one stressor	At least one stressor
RTW336	32	Returned	Yes	Delayed RTW	Urban	</= 39 years	Male	High School	Christianity	Married	More than one person	On the same day	Up to one week	Work-related	Assault and bullet	Head	Multiple body part	TBI	Yes	Have some form of disability	Mild restriction	6	Manual jobs	Private	Small and micro enteprises	Temporary Contractual	Yes	No motivation	None	None	None	None
RTW087	32	Returned	Yes	Delayed RTW	Urban	</= 39 years	Male	College and above	Christianity	Married	More than one person	After a day and beyond	Up to one week	Work-related	Assault and bullet	Head	Multiple body part	TBI	No	Have some form of disability	Mild restriction	11	Administrative jobs	Government or Public	Small and micro enteprises	Permanent	No	Have motivation	At least one stressor	None	At least one stressor	At least one stressor
RTW332	36	Returned	Yes	Delayed RTW	Urban	</= 39 years	Male	College and above	Christianity	Married	More than one person	On the same day	Up to one week	Work-related	Falling	Head	Multiple body part	TBI	No	Have some form of disability	Moderate restriction	12	Manual jobs	Private	Medium and large enteprises	Permanent	Yes	Have motivation	At least one stressor	At least one stressor	None	None
RTW434	38	Censored	No	Not RTW	Rural	> 39 years	Male	No formal schooling	Christianity	Married	More than one person	After a day and beyond	Up to one week	Not work-related	Assault and bullet	Head	One body Part Injury	TBI	No	Have some form of disability	Sever restriction	27	Manual jobs	Private	Small and micro enteprises	Permanent	Yes	No motivation	None	None	None	None
RTW344	40	Returned	Yes	Delayed RTW	Urban	</= 39 years	Male	Primary	Muslim	Divorced	More than one person	On the same day	More than one week	Not work-related	Road traffic accident	Head	Multiple body part	TBI	No	Have some form of disability	Mild restriction	10	Manual jobs	Private	Medium and large enteprises	Permanent	No	No motivation	At least one stressor	None	At least one stressor	At least one stressor
RTW532	48	Returned	Yes	Delayed RTW	Urban	</= 39 years	Male	Primary	Christianity	Married	More than one person	On the same day	Up to one week	Work-related	Road traffic accident	Head	One body Part Injury	TBI	No	Have some form of disability	Moderate restriction	17	Manual jobs	Private	Small and micro enteprises	Daily laborer	No	Have motivation	At least one stressor	At least one stressor	At least one stressor	At least one stressor
RTW222	50	Returned	Yes	Delayed RTW	Urban	> 39 years	Male	High School	Muslim	Single	More than one person	On the same day	Up to one week	Work-related	Falling	Head	One body Part Injury	TBI	No	Have no disability	No significant restriction	4	Manual jobs	Private	Small and micro enteprises	Temporary Contractual	Yes	No motivation	None	None	At least one stressor	None
RTW412	52	Returned	Yes	Delayed RTW	Rural	</= 39 years	Male	Primary	Christianity	Single	More than one person	On the same day	More than one week	Not work-related	Assault and bullet	Head	One body Part Injury	TBI	No	Have some form of disability	Sever restriction	25	Manual jobs	Self or family	Small and micro enteprises	Self-employed	No	Have motivation	None	At least one stressor	None	At least one stressor
RTW497	52	Returned	Yes	Delayed RTW	Rural	</= 39 years	Male	Primary	Christianity	Married	More than one person	On the same day	More than one week	Not work-related	Assault and bullet	Head	One body Part Injury	TBI	No	Have some form of disability	Mild restriction	8	Manual jobs	Self or family	Small and micro enteprises	Self-employed	No	Have motivation	At least one stressor	None	At least one stressor	At least one stressor
RTW272	52	Censored	No	Not RTW	Rural	</= 39 years	Female	No formal schooling	Christianity	Divorced	More than one person	After a day and beyond	More than one week	Work-related	Road traffic accident	Extreamities	Multiple body part	STI, penetrative, strain/sprain/dislocation	No	Have some form of disability	Sever restriction	26	Manual jobs	Private	Small and micro enteprises	Daily laborer	No	Have motivation	None	None	At least one stressor	At least one stressor
RTW449	52	Censored	No	Not RTW	Urban	</= 39 years	Male	High School	Muslim	Married	More than one person	After a day and beyond	More than one week	Work-related	Assault and bullet	Extreamities	Multiple body part	STI, penetrative, strain/sprain/dislocation	No	Have some form of disability	Moderate restriction	12	Administrative jobs	Government or Public	Medium and large enteprises	Permanent	No	Have motivation	None	At least one stressor	None	None
RTW619	52	Censored	No	Not RTW	Rural	</= 39 years	Male	Primary	Christianity	Single	More than one person	On the same day	More than one week	Not work-related	Assault and bullet	Spine & bones of trunk	One body Part Injury	STI, penetrative, strain/sprain/dislocation	Yes	Have some form of disability	Extreme restriction	42	Manual jobs	Private	Small and micro enteprises	Temporary Contractual	No	No motivation	At least one stressor	None	At least one stressor	At least one stressor
RTW042	52	Censored	No	Not RTW	Urban	</= 39 years	Male	High School	Christianity	Married	More than one person	After a day and beyond	More than one week	Work-related	Road traffic accident	Extreamities	One body Part Injury	STI, penetrative, strain/sprain/dislocation	Yes	Have some form of disability	Moderate restriction	23	Manual jobs	Private	Small and micro enteprises	Temporary Contractual	No	Have motivation	None	None	At least one stressor	None
RTW199	52	Censored	No	Not RTW	Urban	</= 39 years	Female	Primary	Christianity	Married	More than one person	After a day and beyond	More than one week	Work-related	Road traffic accident	All others	One body Part Injury	STI, penetrative, strain/sprain/dislocation	Yes	Have some form of disability	Moderate restriction	16	Manual jobs	Private	Medium and large enteprises	Temporary Contractual	No	No motivation	None	At least one stressor	None	None
RTW656	52	Censored	No	Not RTW	Urban	</= 39 years	Male	Primary	Christianity	Single	More than one person	On the same day	Up to one week	Work-related	Burn and electrification	All others	Multiple body part	STI, penetrative, strain/sprain/dislocation	No	Have no disability	No significant restriction	3	Manual jobs	Private	Small and micro enteprises	Daily laborer	No	Have motivation	None	None	At least one stressor	At least one stressor
RTW680	52	Censored	No	Not RTW	Rural	> 39 years	Male	No formal schooling	Christianity	Married	More than one person	After a day and beyond	Up to one week	Work-related	Assault and bullet	Extreamities	Multiple body part	STI, penetrative, strain/sprain/dislocation	No	Have some form of disability	Sever restriction	36	Manual jobs	Private	Small and micro enteprises	Daily laborer	No	Have motivation	At least one stressor	None	None	None
RTW498	52	Censored	No	Not RTW	Urban	</= 39 years	Male	No formal schooling	Christianity	Married	More than one person	On the same day	More than one week	Not work-related	Assault and bullet	Chest & intenal organ	One body Part Injury	STI, penetrative, strain/sprain/dislocation	No	Have some form of disability	Moderate restriction	20	Manual jobs	Self or family	Small and micro enteprises	Self-employed	No	No motivation	At least one stressor	At least one stressor	At least one stressor	At least one stressor
RTW195	52	Censored	No	Not RTW	Urban	</= 39 years	Male	No formal schooling	Christianity	Married	More than one person	After a day and beyond	Up to one week	Work-related	Assault and bullet	Spine & bones of trunk	Multiple body part	STI, penetrative, strain/sprain/dislocation	Yes	Have some form of disability	Extreme restriction	42	Manual jobs	Self or family	Small and micro enteprises	Self-employed	No	No motivation	At least one stressor	At least one stressor	At least one stressor	At least one stressor
RTW114	52	Censored	No	Not RTW	Urban	> 39 years	Male	No formal schooling	Christianity	Married	More than one person	After a day and beyond	More than one week	Work-related	Assault and bullet	Extreamities	Multiple body part	STI, penetrative, strain/sprain/dislocation	Yes	Have some form of disability	Sever restriction	28	Manual jobs	Private	Small and micro enteprises	Temporary Contractual	Yes	Have motivation	At least one stressor	None	At least one stressor	At least one stressor
RTW033	1	Returned	Yes	Early RTW	Urban	</= 39 years	Male	High School	Christianity	Single	Only one person	On the same day	Up to one week	Work-related	Road traffic accident	All others	One body Part Injury	STI, penetrative, strain/sprain/dislocation	No	Have no disability	No significant restriction	0	Manual jobs	Private	Small and micro enteprises	Temporary Contractual	No	Have motivation	At least one stressor	At least one stressor	At least one stressor	At least one stressor
RTW300	1	Returned	Yes	Early RTW	Urban	> 39 years	Male	College and above	Christianity	Married	More than one person	On the same day	Up to one week	Work-related	Falling	Extreamities	One body Part Injury	STI, penetrative, strain/sprain/dislocation	Yes	Have no disability	No significant restriction	1	Administrative jobs	Government or Public	Medium and large enteprises	Permanent	No	No motivation	None	None	None	None
RTW595	1	Returned	Yes	Early RTW	Urban	</= 39 years	Male	High School	Christianity	Single	More than one person	On the same day	Up to one week	Work-related	Contact with external forces	Extreamities	One body Part Injury	STI, penetrative, strain/sprain/dislocation	No	Have no disability	No significant restriction	0	Manual jobs	Self or family	Small and micro enteprises	Self-employed	No	Have motivation	At least one stressor	At least one stressor	None	None
RTW521	1	Returned	Yes	Early RTW	Urban	</= 39 years	Male	High School	Christianity	Single	More than one person	On the same day	More than one week	Not work-related	Road traffic accident	Head	Multiple body part	STI, penetrative, strain/sprain/dislocation	No	Have no disability	No significant restriction	0	Manual jobs	Self or family	Small and micro enteprises	Self-employed	No	Have motivation	None	None	None	None
RTW621	1	Returned	Yes	Early RTW	Urban	> 39 years	Male	No formal schooling	Christianity	Married	More than one person	On the same day	Up to one week	Not work-related	Assault and bullet	All others	One body Part Injury	STI, penetrative, strain/sprain/dislocation	Yes	Have no disability	No significant restriction	0	Manual jobs	Government or Public	Medium and large enteprises	Permanent	No	Have motivation	None	None	None	At least one stressor
RTW611	2	Returned	Yes	Early RTW	Rural	</= 39 years	Male	High School	Christianity	Single	Only one person	On the same day	Up to one week	Not work-related	Burn and electrification	Extreamities	One body Part Injury	STI, penetrative, strain/sprain/dislocation	No	Have no disability	No significant restriction	0	Manual jobs	Private	Small and micro enteprises	Temporary Contractual	No	No motivation	None	None	None	None
RTW549	4	Returned	Yes	Early RTW	Urban	</= 39 years	Male	High School	Muslim	Single	Only one person	On the same day	Up to one week	Work-related	Contact with external forces	All others	One body Part Injury	STI, penetrative, strain/sprain/dislocation	No	Have no disability	No significant restriction	1	Manual jobs	Private	Small and micro enteprises	Temporary Contractual	No	Have motivation	At least one stressor	None	At least one stressor	None
RTW025	4	Returned	Yes	Early RTW	Urban	</= 39 years	Male	Primary	Christianity	Divorced	Only one person	On the same day	Up to one week	Work-related	Assault and bullet	Chest & intenal organ	One body Part Injury	STI, penetrative, strain/sprain/dislocation	No	Have no disability	No significant restriction	1	Manual jobs	Self or family	Small and micro enteprises	Self-employed	No	Have motivation	At least one stressor	At least one stressor	None	At least one stressor
RTW307	4	Returned	Yes	Early RTW	Urban	</= 39 years	Male	High School	Christianity	Married	More than one person	After a day and beyond	More than one week	Work-related	Burn and electrification	Extreamities	One body Part Injury	STI, penetrative, strain/sprain/dislocation	No	Have no disability	No significant restriction	0	Manual jobs	Private	Medium and large enteprises	Permanent	Yes	Have motivation	None	None	None	At least one stressor
RTW297	4	Returned	Yes	Early RTW	Urban	</= 39 years	Male	High School	Christianity	Single	More than one person	On the same day	Up to one week	Work-related	Road traffic accident	Extreamities	One body Part Injury	STI, penetrative, strain/sprain/dislocation	No	Have no disability	No significant restriction	0	Manual jobs	Self or family	Small and micro enteprises	Self-employed	No	No motivation	None	None	None	None
RTW314	4	Returned	Yes	Early RTW	Urban	</= 39 years	Female	Primary	Christianity	Single	More than one person	On the same day	More than one week	Not work-related	Falling	Extreamities	One body Part Injury	STI, penetrative, strain/sprain/dislocation	No	Have no disability	No significant restriction	4	Manual jobs	Private	Small and micro enteprises	Daily laborer	No	Have motivation	At least one stressor	At least one stressor	At least one stressor	None
RTW527	6	Returned	Yes	Early RTW	Urban	</= 39 years	Male	Primary	Muslim	Married	More than one person	On the same day	Up to one week	Work-related	Contact with external forces	Extreamities	One body Part Injury	STI, penetrative, strain/sprain/dislocation	No	Have no disability	No significant restriction	1	Manual jobs	Private	Small and micro enteprises	Permanent	No	No motivation	None	None	None	None
RTW686	6	Returned	Yes	Early RTW	Urban	</= 39 years	Male	College and above	Christianity	Married	More than one person	After a day and beyond	Up to one week	Work-related	Falling	Chest & intenal organ	One body Part Injury	STI, penetrative, strain/sprain/dislocation	Yes	Have some form of disability	Mild restriction	9	Manual jobs	Self or family	Small and micro enteprises	Self-employed	No	Have motivation	At least one stressor	At least one stressor	At least one stressor	At least one stressor
RTW112	6	Returned	Yes	Early RTW	Urban	</= 39 years	Female	College and above	Christianity	Married	More than one person	On the same day	Up to one week	Work-related	Falling	Extreamities	One body Part Injury	STI, penetrative, strain/sprain/dislocation	No	Have no disability	No significant restriction	0	Administrative jobs	Private	Medium and large enteprises	Permanent	No	No motivation	At least one stressor	At least one stressor	None	At least one stressor
RTW672	6	Returned	Yes	Early RTW	Urban	</= 39 years	Male	High School	Christianity	Single	More than one person	On the same day	Up to one week	Not work-related	Assault and bullet	All others	One body Part Injury	STI, penetrative, strain/sprain/dislocation	Yes	Have no disability	No significant restriction	1	Manual jobs	Private	Small and micro enteprises	Daily laborer	No	Have motivation	At least one stressor	At least one stressor	At least one stressor	At least one stressor
RTW153	7	Returned	Yes	Early RTW	Urban	</= 39 years	Male	College and above	Christianity	Married	More than one person	On the same day	Up to one week	Not work-related	Road traffic accident	Chest & intenal organ	One body Part Injury	STI, penetrative, strain/sprain/dislocation	Yes	Have no disability	No significant restriction	3	Manual jobs	Self or family	Small and micro enteprises	Self-employed	No	Have motivation	None	At least one stressor	None	At least one stressor
RTW329	8	Returned	Yes	Early RTW	Urban	> 39 years	Male	College and above	Christianity	Married	Only one person	On the same day	Up to one week	Not work-related	Road traffic accident	All others	One body Part Injury	STI, penetrative, strain/sprain/dislocation	Yes	Have no disability	No significant restriction	0	Manual jobs	Government or Public	Small and micro enteprises	Permanent	Yes	No motivation	None	None	None	None
RTW524	8	Returned	Yes	Early RTW	Urban	</= 39 years	Female	Primary	Muslim	Single	More than one person	On the same day	Up to one week	Work-related	Contact with external forces	Extreamities	One body Part Injury	STI, penetrative, strain/sprain/dislocation	No	Have no disability	No significant restriction	0	Manual jobs	Private	Small and micro enteprises	Permanent	No	Have motivation	None	None	None	None
RTW101	12	Censored	No	Not RTW	Urban	</= 39 years	Female	Primary	Christianity	Married	More than one person	On the same day	Up to one week	Work-related	Contact with external forces	Extreamities	One body Part Injury	STI, penetrative, strain/sprain/dislocation	No	Have some form of disability	Moderate restriction	12	Manual jobs	Private	Small and micro enteprises	Temporary Contractual	No	No motivation	None	None	None	None
RTW622	12	Returned	Yes	Early RTW	Urban	</= 39 years	Male	Primary	Christianity	Married	More than one person	On the same day	Up to one week	Not work-related	Road traffic accident	Chest & intenal organ	One body Part Injury	STI, penetrative, strain/sprain/dislocation	No	Have no disability	No significant restriction	0	Administrative jobs	Government or Public	Medium and large enteprises	Permanent	No	Have motivation	At least one stressor	At least one stressor	None	None
RTW198	12	Returned	Yes	Early RTW	Urban	</= 39 years	Male	High School	Christianity	Single	More than one person	On the same day	More than one week	Not work-related	Falling	Chest & intenal organ	Multiple body part	STI, penetrative, strain/sprain/dislocation	No	Have no disability	No significant restriction	1	Administrative jobs	Government or Public	Small and micro enteprises	Permanent	No	Have motivation	None	None	None	None
RTW038	12	Returned	Yes	Early RTW	Urban	</= 39 years	Male	High School	Christianity	Single	More than one person	On the same day	More than one week	Work-related	Contact with external forces	Extreamities	One body Part Injury	STI, penetrative, strain/sprain/dislocation	No	Have no disability	No significant restriction	0	Manual jobs	Private	Small and micro enteprises	Temporary Contractual	No	No motivation	None	None	None	None
RTW296	15	Censored	No	Not RTW	Urban	</= 39 years	Male	High School	Christianity	Single	More than one person	After a day and beyond	More than one week	Work-related	Road traffic accident	Extreamities	Multiple body part	STI, penetrative, strain/sprain/dislocation	No	Have no disability	No significant restriction	4	Manual jobs	Self or family	Small and micro enteprises	Self-employed	No	Have motivation	None	None	None	None
RTW167	16	Returned	Yes	Moderate RTW	Urban	</= 39 years	Male	High School	Christianity	Single	Only one person	On the same day	Up to one week	Work-related	Contact with external forces	All others	One body Part Injury	STI, penetrative, strain/sprain/dislocation	Yes	Have no disability	No significant restriction	5	Manual jobs	Private	Medium and large enteprises	Permanent	No	Have motivation	At least one stressor	At least one stressor	At least one stressor	None
RTW012	16	Returned	Yes	Moderate RTW	Urban	</= 39 years	Male	College and above	Christianity	Single	More than one person	On the same day	Up to one week	Work-related	Assault and bullet	All others	One body Part Injury	STI, penetrative, strain/sprain/dislocation	No	Have no disability	No significant restriction	0	Administrative jobs	Government or Public	Medium and large enteprises	Permanent	No	Have motivation	None	At least one stressor	None	None
RTW090	16	Returned	Yes	Moderate RTW	Urban	> 39 years	Male	High School	Christianity	Single	More than one person	On the same day	More than one week	Not work-related	Assault and bullet	Extreamities	One body Part Injury	STI, penetrative, strain/sprain/dislocation	No	Have some form of disability	Moderate restriction	14	Administrative jobs	Self or family	Small and micro enteprises	Self-employed	No	Have motivation	At least one stressor	None	At least one stressor	At least one stressor
RTW183	17	Returned	Yes	Moderate RTW	Urban	</= 39 years	Male	Primary	Muslim	Married	More than one person	After a day and beyond	Up to one week	Work-related	Contact with external forces	Extreamities	One body Part Injury	STI, penetrative, strain/sprain/dislocation	No	Have no disability	No significant restriction	5	Manual jobs	Private	Small and micro enteprises	Temporary Contractual	No	Have motivation	At least one stressor	At least one stressor	At least one stressor	At least one stressor
RTW077	20	Returned	Yes	Moderate RTW	Urban	</= 39 years	Male	Primary	Christianity	Married	More than one person	On the same day	Up to one week	Work-related	Contact with external forces	All others	One body Part Injury	STI, penetrative, strain/sprain/dislocation	Yes	Have some form of disability	Moderate restriction	17	Manual jobs	Self or family	Small and micro enteprises	Self-employed	No	Have motivation	At least one stressor	None	At least one stressor	At least one stressor
RTW384	20	Returned	Yes	Moderate RTW	Urban	> 39 years	Male	College and above	Christianity	Married	More than one person	On the same day	More than one week	Work-related	Assault and bullet	Chest & intenal organ	One body Part Injury	STI, penetrative, strain/sprain/dislocation	No	Have no disability	No significant restriction	0	Administrative jobs	Government or Public	Small and micro enteprises	Permanent	No	No motivation	None	None	None	None
RTW049	24	Censored	No	Not RTW	Urban	</= 39 years	Male	College and above	Christianity	Married	More than one person	On the same day	Up to one week	Work-related	Contact with external forces	Extreamities	One body Part Injury	STI, penetrative, strain/sprain/dislocation	Yes	Have some form of disability	Mild restriction	10	Manual jobs	Private	Medium and large enteprises	Permanent	No	Have motivation	None	None	None	None
RTW452	24	Returned	Yes	Moderate RTW	Urban	</= 39 years	Male	High School	Christianity	Single	More than one person	On the same day	Up to one week	Work-related	Contact with external forces	Extreamities	One body Part Injury	STI, penetrative, strain/sprain/dislocation	No	Have some form of disability	Moderate restriction	20	Manual jobs	Private	Small and micro enteprises	Permanent	Yes	Have motivation	None	At least one stressor	None	None
RTW353	24	Returned	Yes	Moderate RTW	Urban	</= 39 years	Male	High School	Christianity	Married	More than one person	On the same day	More than one week	Work-related	Burn and electrification	Extreamities	Multiple body part	STI, penetrative, strain/sprain/dislocation	No	Have some form of disability	Mild restriction	7	Manual jobs	Private	Small and micro enteprises	Temporary Contractual	Yes	Have motivation	None	None	None	None
RTW174	24	Returned	Yes	Moderate RTW	Urban	</= 39 years	Male	Primary	Christianity	Married	More than one person	On the same day	Up to one week	Work-related	Road traffic accident	Extreamities	One body Part Injury	STI, penetrative, strain/sprain/dislocation	No	Have some form of disability	Sever restriction	25	Manual jobs	Private	Small and micro enteprises	Daily laborer	No	Have motivation	At least one stressor	At least one stressor	At least one stressor	At least one stressor
RTW063	24	Returned	Yes	Moderate RTW	Urban	</= 39 years	Male	High School	Christianity	Married	More than one person	On the same day	Up to one week	Not work-related	Road traffic accident	All others	One body Part Injury	STI, penetrative, strain/sprain/dislocation	No	Have some form of disability	Moderate restriction	22	Manual jobs	Self or family	Small and micro enteprises	Self-employed	No	Have motivation	At least one stressor	At least one stressor	At least one stressor	At least one stressor
RTW309	24	Returned	Yes	Moderate RTW	Urban	> 39 years	Male	No formal schooling	Christianity	Married	More than one person	After a day and beyond	More than one week	Not work-related	Assault and bullet	All others	Multiple body part	STI, penetrative, strain/sprain/dislocation	No	Have some form of disability	Moderate restriction	15	Administrative jobs	Private	Medium and large enteprises	Permanent	No	Have motivation	At least one stressor	At least one stressor	At least one stressor	At least one stressor
RTW335	28	Returned	Yes	Delayed RTW	Urban	</= 39 years	Male	Primary	Christianity	Single	Only one person	After a day and beyond	Up to one week	Work-related	Burn and electrification	Extreamities	Multiple body part	STI, penetrative, strain/sprain/dislocation	No	Have some form of disability	Moderate restriction	12	Manual jobs	Private	Small and micro enteprises	Permanent	No	Have motivation	At least one stressor	At least one stressor	At least one stressor	At least one stressor
RTW210	28	Returned	Yes	Delayed RTW	Rural	> 39 years	Female	Primary	Muslim	Married	More than one person	On the same day	More than one week	Work-related	Road traffic accident	Extreamities	One body Part Injury	STI, penetrative, strain/sprain/dislocation	Yes	Have some form of disability	Moderate restriction	12	Manual jobs	Self or family	Small and micro enteprises	Self-employed	No	No motivation	None	At least one stressor	None	At least one stressor
RTW155	32	Returned	Yes	Delayed RTW	Rural	> 39 years	Male	Primary	Christianity	Married	More than one person		Up to one week	Not work-related	Road traffic accident	Chest & intenal organ	One body Part Injury	STI, penetrative, strain/sprain/dislocation	Yes	Have some form of disability	Moderate restriction	23	Manual jobs	Self or family	Small and micro enteprises	Self-employed	Yes	Have motivation	At least one stressor	At least one stressor	At least one stressor	At least one stressor
RTW075	52	Censored	No	Not RTW	Rural	</= 39 years	Male	Primary	Christianity	Married	More than one person	On the same day	Up to one week	Not work-related	Assault and bullet	Chest & intenal organ	Multiple body part	STI, penetrative, strain/sprain/dislocation	Yes	Have some form of disability	Sever restriction	26	Manual jobs	Self or family	Small and micro enteprises	Self-employed	No	Have motivation	At least one stressor	None	None	At least one stressor
RTW144	52	Returned	Yes	Delayed RTW	Rural	</= 39 years	Male	High School	Christianity	Married	More than one person	After a day and beyond	More than one week	Work-related	Assault and bullet	All others	One body Part Injury	STI, penetrative, strain/sprain/dislocation	Yes	Have some form of disability	Moderate restriction	23	Manual jobs	Self or family	Small and micro enteprises	Self-employed	No	Have motivation	None	At least one stressor	None	At least one stressor
RTW271	52	Returned	Yes	Delayed RTW	Urban	</= 39 years	Female	High School	Christianity	Married	More than one person	After a day and beyond	Up to one week	Work-related	Burn and electrification	Extreamities	Multiple body part	STI, penetrative, strain/sprain/dislocation	Yes	Have no disability	No significant restriction	5	Manual jobs	Private	Small and micro enteprises	Permanent	No	Have motivation	At least one stressor	None	None	At least one stressor
RTW581	52	Returned	Yes	Delayed RTW	Rural	</= 39 years	Female	No formal schooling	Christianity	Divorced	More than one person	On the same day	More than one week	Work-related	Road traffic accident	All others	One body Part Injury	STI, penetrative, strain/sprain/dislocation	No	Have some form of disability	Moderate restriction	18	Administrative jobs	Government or Public	Small and micro enteprises	Permanent	No	Have motivation	At least one stressor	None	None	None
RTW624	52	Returned	Yes	Delayed RTW	Rural	</= 39 years	Male	High School	Muslim	Single	More than one person	On the same day	More than one week	Not work-related	Assault and bullet	All others	One body Part Injury	STI, penetrative, strain/sprain/dislocation	No	Have no disability	No significant restriction	0	Manual jobs	Self or family	Small and micro enteprises	Self-employed	No	Have motivation	None	None	None	None
